# Supplementary material for: Sphingosine-1-phosphate stimulates colorectal cancer tumor microenvironment angiogenesis and induces macrophage polarization via macrophage migration inhibitory factor
Source: Front Immunol. 2025 Jun 16;16:1564213. doi: 10.3389/fimmu.2025.1564213 (PMC12206886; doi:10.3389/fimmu.2025.1564213)
Supplement: Supplementary Table 1 — Detailed information on the datasets [file Table1.xlsx]

## Sheet: Presentation of Data
number	dataset	type	source	samples	unit	description
1	TCGA-COAD	RNA-seq	UCSC Xena (https://xenabrowser.net/datapages/)	514	log2(tpm+1)	More information on the GDC pipeline used to generate this data: https://docs.gdc.cancer.gov/Data/Bioinformatics_Pipelines/Expression_mRNA_Pipeline/
2	TCGA-READ	RNA-seq	UCSC Xena (https://xenabrowser.net/datapages/)	177	log2(tpm+1)	More information on the GDC pipeline used to generate this data: https://docs.gdc.cancer.gov/Data/Bioinformatics_Pipelines/Expression_mRNA_Pipeline/
3	GSE166555	single-cell RNA-seq	GEO (https://www.ncbi.nlm.nih.gov/)	26	counts	Tissue of 12 patients was collected from tumor areas and adjacent normal tissue after surgical removal of the tumor. Tissue was dissociated into single cell suspensions. Single cells were loaded into a comercial drop-seq device (Chromium controller, 10x genomics) and scRNA-seq libraries were generated using single cell 3' v 2 kits from 10x genomics
4	GSE144735	single-cell RNA-seq	GEO (https://www.ncbi.nlm.nih.gov/)	16	counts	Single-cell 3' mRNA sequencing data were obtained from core and marginal tumor regions and matched normal mucosa from six Belgian patients.
5	GSE132257	single-cell RNA-seq	GEO (https://www.ncbi.nlm.nih.gov/)	10	counts	Two colorectal cancer patients, ten samples, tumor and normal tissues
6	GSE132465	single-cell RNA-seq	GEO (https://www.ncbi.nlm.nih.gov/)	33	counts	Single-cell 3’RNA sequencing data of 63,689 cells from 23 CRC patients with primary colorectal cancer, including 23 primary colorectal cancer and 10 matched normal mucosal samples.

## Sheet: sc-RNA seq clinical metadata
ID		Tissue type	TNM stage	Region	Pathologic
		Tumor
GSM3855011	SMC171-T-SGI
GSM3855012	SMC171-N-SGI	Normal
GSM3855013	SMC171-T-BEL	Tumor
GSM3855014	SMC171-N-BEL	Normal
GSM3855015	SMC171-TSING	Tumor
GSM3855016	SMC171-NSING	Normal
GSM3855017	SMC13T	Tumor
GSM3855018	SMC13T-F	Tumor
GSM3855019	SMC13N	Normal
GSM3855020	SMC13N-F	Normal
ID			Tissue type	TNM stage	Region		Pathologic
GSM3868425	SMC01-T		Tumor	II	rectum	REC	Well differentiated
GSM3868426	SMC02-T		Tumor	III	rectum	REC	Well differentiated
GSM3868427	SMC03-T		Tumor	III	hepatic flexure	RSC	Poorly differentiated
GSM3868428	SMC04-T		Tumor	III	sigmoid	LSC	Moderately differentiated
GSM3868429	SMC05-T		Tumor	II	ascending	RSC	Well differentiated with mucin production (<10%)
GSM3868430	SMC06-T		Tumor	III	hepatic flexure	RSC	Well differentiated
GSM3868431	SMC07-T		Tumor	I	ascending	RSC	Well differentiated
GSM3868432	SMC08-T		Tumor	III	sigmoid	LSC	Moderately differentiated
GSM3868433	SMC09-T		Tumor	II	sigmoid	LSC	Well differentiated
GSM3868434	SMC10-T		Tumor	II	ascending	RSC	Moderately differentiated
GSM3868435	SMC11-T		Tumor	III	sigmoid	LSC	Well differentiated
GSM3868436	SMC14-T		Tumor	III	rectosigmoid	LSC	Moderately differentiated
GSM3868437	SMC15-T		Tumor	II	sigmoid	LSC	Well differentiated
GSM3868438	SMC16-T		Tumor	III	ascending	RSC	Moderately differentiated
GSM3868439	SMC17-T		Tumor	III	hepatic flexure	RSC	Mucinous adenocarcinoma
GSM3868440	SMC18-T		Tumor	II	sigmoid	LSC	Moderately differentiated
GSM3868441	SMC19-T		Tumor	III	ascending	RSC	Moderately differentiated
GSM3868442	SMC20-T		Tumor	III	ascending	RSC	Mucinous adenocarcinoma
GSM3868443	SMC21-T		Tumor	IV	rectum		Moderately differentiated
GSM3868444	SMC22-T		Tumor	III	sigmoid	LSC	Moderately differentiated
GSM3868445	SMC23-T		Tumor	III	ascending	RSC	Moderately differentiated
GSM3868446	SMC24-T		Tumor	I	ascending	RSC	Well differentiated with mucin production (<10%)
GSM3868447	SMC25-T		Tumor	IV	sigmoid	LSC	Moderately differentiated
GSM3868448	SMC01-N		Normal
GSM3868449	SMC02-N		Normal
GSM3868450	SMC03-N		Normal
GSM3868451	SMC04-N		Normal
GSM3868452	SMC05-N		Normal
GSM3868453	SMC06-N		Normal
GSM3868454	SMC07-N		Normal
GSM3868455	SMC08-N		Normal
GSM3868456	SMC09-N		Normal
GSM3868457	SMC10-N		Normal
ID		Tissue type	TNM stage	Region		Pathologic
GSM4294474	KUL01-T	Tumor	IIB	caecum	RSC	Global moderately differentiated adenocarcinoma with mixed glandulair, mucinous growth patern, moderate budding
GSM4294475	KUL19-T	Tumor	IIIB	rectosigmoid	LSC	Moderately differentiated adenocarcinoma NST
GSM4294476	KUL21-T	Tumor	IVA	sigmoid	LSC	Moderately differentiated adenocarcinoma
GSM4294477	KUL28-T	Tumor	IIA	sigmoid	LSC	Moderately differentiated adenocarcinoma
GSM4294478	KUL30-T	Tumor	IIA	ascending	RSC	Moderately differentiated adenocarcinoma
GSM4294479	KUL31-T	Tumor	I	sigmoid	LSC	Well differentiated adenocarcinoma NST
GSM4294480	KUL01-B	Border
GSM4294481	KUL19-B	Border
GSM4294482	KUL21-B	Border
GSM4294483	KUL28-B	Border
GSM4294484	KUL30-B	Border
GSM4294485	KUL31-B	Border
GSM4294486	KUL01-N	Normal
GSM4294487	KUL19-N	Normal
GSM4294488	KUL21-N	Normal
GSM4294489	KUL28-N	Normal
GSM4294490	KUL30-N	Normal
GSM4294491	KUL31-N	Normal

## Sheet: RNA-seq CRC metadata
ID	CXCR4	SGPP2	ACKR3	CD74	HLA-F	SGPL1	CD44	GAS6	SGPP1	SPHK1	AXL	LILRB1	MIF	Status	event	time	race	age	gender	stage	kras_mutation	M_stage	N_stage	T_stage	radiation	S1P	S1P_Group	S1P_Score	T_Stage	N_Stage	M_Stage
TCGA-3L-AA1B-01A	81.1551	74.2768	60.138	157.89	70.871	79.9072	110.744	80.6301	53.8064	18.2488	55.8492	17.8598	115.252	Tumor	0	15.8333	black or african american	61	female	I	NA	M0	N0	T2	NO	-189.742	low_s1p	-189.742	T2	N0	M0
TCGA-4N-A93T-01A	62.0815	84.1042	31.3372	158.268	117.677	80.1213	104.972	129.411	37.5085	8.76171	20.5575	5.85066	100.886	Tumor	0	4.86667	black or african american	67	male	III	NA	M0	N1b	T4a	NO	-192.972	low_s1p	-192.972	T4	N1	M0
TCGA-4T-AA8H-01A	76.4142	88.2937	29.1322	147.816	85.6578	90.2306	123.467	112.699	54.1511	6.79192	26.8339	2.31546	113.517	Tumor	0	12.8333	black or african american	42	female	II	NA	MX	N0	T3	NO	-225.883	low_s1p	-225.883	T3	N0	MX
TCGA-5M-AAT4-01A	60.17	65.3913	57.641	133.118	75.9259	82.0312	122.305	78.2771	47.2063	17.357	35.8955	5.53051	114.614	Tumor	1	1.63333	black or african american	74	male	IV	NA	M1b	N0	T3	NO	-177.272	high_s1p	-177.272	T3	N0	M1
TCGA-5M-AAT6-01A	106.206	89.4095	71.6348	209.494	120.706	82.7236	112.328	84.0794	58.3034	59.6439	65.9205	33.8442	107.521	Tumor	1	9.66667	black or african american	40	female	IV	NA	M1a	N2b	T4a	NO	-170.793	high_s1p	-170.793	T4	N2	M1
TCGA-5M-AATE-01A	72.8327	62.0201	60.9139	146.527	85.666	78.8371	112.953	97.9927	47.0895	13.486	49.6168	6.45148	98.8666	Tumor	0	40	black or african american	76	male	II	YES	M0	N0	T3	NO	-174.461	high_s1p	-174.461	T3	N0	M0
TCGA-A6-2671-01A	81.8086	83.4571	86.2597	192.73	95.9082	71.5605	112.815	120.059	37.4931	54.3575	78.218	20.1131	132.071	Tumor	1	44.3667	white	85	male	IV	NA	M1	N2	T3	NO	-138.153	high_s1p	-138.153	T3	N2	M1
TCGA-A6-2672-01A	115.566	105.378	57.0589	194.503	121.053	86.7214	121.094	133.755	49.2993	58.9782	69.9666	34.3249	128.607	Tumor	0	47.3	white	82	female	III	NA	M0	N1	T3	NO	-182.421	low_s1p	-182.421	T3	N1	M0
TCGA-A6-2674-01A	103.196	55.4959	69.8383	146.997	97.4035	72.4384	90.9006	57.0419	58.8828	67.8182	58.2028	34.2355	89.959	Tumor	0	44.3667	white	71	male	IV	NA	M1	N2	T3	NO	-118.999	high_s1p	-118.999	T3	N2	M1
TCGA-A6-2675-01A	97.1626	82.6887	74.9056	186.494	113.738	85.4127	113.089	95.0956	58.9841	56.2947	77.3127	28.1468	98.2224	Tumor	0	44.0333	white	78	male	II	NA	MX	N0	T3	NO	-170.791	high_s1p	-170.791	T3	N0	MX
TCGA-A6-2676-01A	107.917	111.598	56.64	236.143	159.4	89.9316	104.096	102.69	74.1127	109.145	64.9836	36.2983	135.375	Tumor	1	43.5	white	75	female	II	NA	M0	N0	T4	NO	-166.497	high_s1p	-166.497	T4	N0	M0
TCGA-A6-2677-01A	66.0566	85.7045	57.3782	141.774	68.4858	85.755	114.753	87.1865	53.637	11.3298	42.0768	5.00134	110.963	Tumor	1	24.6667	white	68	female	III	NA	M0	N2	T3	NO	-213.767	low_s1p	-213.767	T3	N2	M0
TCGA-A6-2678-01A	68.101	107.599	54.353	200.262	85.9058	85.4712	124.092	81.7842	48.2797	35.335	58.0043	19.0786	108.546	Tumor	0	42.8667	white	43	female	III	NA	M0	N1	T3	NO	-206.015	low_s1p	-206.015	T3	N1	M0
TCGA-A6-2679-01A	88.8405	62.2431	93.5944	214.288	166.325	65.6023	95.4968	144.007	40.9855	52.3472	50.6194	19.7316	183.574	Tumor	0	45.5333	white	73	female	II	NA	NA	N0	T3	NO	-116.484	high_s1p	-116.484	T3	N0	NA
TCGA-A6-2680-01A	76.4567	95.4184	96.7395	181.674	130.027	84.6458	106.9	119.898	37.4841	37.8339	65.9898	21.2982	129.053	Tumor	0	35.6	black or african american	72	female	II	NA	M0	N0	T3	NO	-179.714	high_s1p	-179.714	T3	N0	M0
TCGA-A6-2681-01A	91.5778	93.2933	77.697	198.223	105.008	81.9313	112.025	137.876	39.9209	63.4614	76.3046	18.8635	147.532	Tumor	0	46.2333	white	73	female	II	NA	M0	N0	T3	NO	-151.684	high_s1p	-151.684	T3	N0	M0
TCGA-A6-2682-01A	93.3519	77.5614	93.1019	169.378	95.8012	83.9847	103.41	103.19	41.7852	66.668	68.2311	10.9172	153.6	Tumor	1	14.1333	white	70	male	IV	YES	M1	N1	T4b	NO	-136.663	high_s1p	-136.663	T4	N1	M1
TCGA-A6-2683-01A	74.5877	95.9777	85.5938	158.521	149.606	83.4652	115.258	168.881	32.0451	38.7671	43.3697	9.89895	188.933	Tumor	1	16.8	white	57	female	IV	YES	M1	N0	T4	NO	-172.721	high_s1p	-172.721	T4	N0	M1
TCGA-A6-2684-01A	79.9684	77.805	71.6008	167.767	110.595	81.0872	114.466	84.2962	52.3225	56.1586	73.3034	24.6703	127.657	Tumor	0	37.5667	white	75	female	I	NA	M0	N0	T2	NO	-155.056	high_s1p	-155.056	T2	N0	M0
TCGA-A6-2685-01A	111.771	76.033	91.9985	197.245	98.4277	86.455	109.774	101.675	50.5196	64.5595	91.323	27.3035	143.938	Tumor	0	37.7667	black or african american	48	female	II	NA	M0	N0	T3	NO	-148.448	high_s1p	-148.448	T3	N0	M0
TCGA-A6-2686-01A	118.466	75.4137	73.4875	202.206	89.2669	83.9042	129.524	101.65	50.6115	98.8649	68.1663	30.8426	147.921	Tumor	1	37.5333	white	81	female	II	NA	M0	N0	T3	NO	-111.065	high_s1p	-111.065	T3	N0	M0
TCGA-A6-3807-01A	99.3356	102.308	71.998	208.945	137.779	86.5436	105.872	125.074	54.8824	51.2527	63.2122	15.1619	107.599	Tumor	0	35.1333	white	53	female	III	NA	M0	N2	T3	NO	-192.481	low_s1p	-192.481	T3	N2	M0
TCGA-A6-3808-01A	101.861	94.8848	77.8117	192.87	95.1436	82.7356	124.564	96.9129	67.6132	59.94	70.372	20.0733	125.406	Tumor	0	33.8	white	73	male	II	NA	M0	N0	T3	NO	-185.294	low_s1p	-185.294	T3	N0	M0
TCGA-A6-3809-01A	93.8692	105.514	44.9532	184.041	89.2326	82.5064	125.243	65.7538	80.1194	38.5277	53.8317	31.6539	118.801	Tumor	0	33.2	white	71	female	II	NA	M0	N0	T4	NO	-229.612	low_s1p	-229.612	T4	N0	M0
TCGA-A6-3810-01A	82.1829	70.0882	68.6382	160.544	105.381	76.0461	88.5788	84.2292	51.9052	55.1847	67.4323	18.8674	83.3431	Tumor	0	37.0333	white	62	male	II	NA	M0	N0	T3	NO	-142.855	high_s1p	-142.855	T3	N0	M0
TCGA-A6-4105-01A	89.3409	57.7645	83.7065	192.049	89.6132	79.7839	105.837	86.0132	63.2999	44.444	67.2871	34.735	126.27	Tumor	1	14.7333	white	79	male	II	NA	M0	N0	T3	NO	-156.404	high_s1p	-156.404	T3	N0	M0
TCGA-A6-4107-01A	82.4484	70.5425	81.405	181.682	100.078	77.5374	121.446	94.4464	51.7129	29.4337	65.6526	16.9791	143.983	Tumor	0	32.9	white	57	female	III	NA	M0	N1b	T3	NO	-170.359	high_s1p	-170.359	T3	N1	M0
TCGA-A6-5656-01A	32.0596	70.2208	78.766	107.45	81.9305	73.2057	76.0528	76.9816	28.6356	24.6684	38.4791	8.90273	81.2583	Tumor	0	33.3667	white	74	male	I	NA	M0	N0	T2	NO	-147.394	high_s1p	-147.394	T2	N0	M0
TCGA-A6-5657-01A	116.929	83.5192	79.3025	179.364	108.042	84.4034	118.022	90.5888	57.8107	61.6273	73.4285	19.1527	144.707	Tumor	0	32.0667	black or african american	65	male	III	NA	M0	N1	T3	NO	-164.106	high_s1p	-164.106	T3	N1	M0
TCGA-A6-5659-01A	62.1614	16.4509	60.4359	131.018	70.715	77.7271	105.57	73.1071	68.2351	17.7597	50.1079	9.11332	84.6435	Tumor	0	30.8667	white	82	male	I	NA	M0	N0	T2	NO	-144.653	high_s1p	-144.653	T2	N0	M0
TCGA-A6-5660-01A	82.3005	66.3279	76.5571	164.728	80.0544	72.7342	123.354	99.0028	53.3282	33.2678	54.2497	14.8832	110.788	Tumor	0	29.6	black or african american	73	male	III	NA	M0	N2b	T3	NO	-159.123	high_s1p	-159.123	T3	N2	M0
TCGA-A6-5661-01A	120.65	118.305	58.8605	198.717	116.936	91.6496	136.016	82.5101	77.484	25.6362	44.3823	10.9667	121.955	Tumor	0	34	black or african american	80	female	II	NA	M0	N0	T3	NO	-261.802	low_s1p	-261.802	T3	N0	M0
TCGA-A6-5662-01A	57.2739	94.3699	96.6476	160.226	97.6284	84.3254	86.9531	102.821	44.6284	41.5996	51.2117	8.25215	114.689	Tumor	0	23.9333	white	46	male	IV	YES	M1	N2	T3	NO	-181.724	high_s1p	-181.724	T3	N2	M1
TCGA-A6-5664-01A	113.692	96.3482	94.1542	198.275	75.4887	77.2948	130.95	92.6742	63.0874	35.8072	65.3846	26.8289	115.687	Tumor	0	22.4	black or african american	80	male	III	NA	MX	N2a	T4a	NO	-200.923	low_s1p	-200.923	T4	N2	MX
TCGA-A6-5665-01A	99.0358	103.891	43.706	170.995	75.9677	77.0249	125.697	109.667	71.8632	33.4976	29.7223	10.2464	150.759	Tumor	0	22.3667	white	84	female	II	NA	M0	N0	T3	NO	-219.282	low_s1p	-219.282	T3	N0	M0
TCGA-A6-5666-01A	82.2858	81.0226	64.7844	152.992	83.8879	71.1245	136.771	98.2036	74.4752	15.0987	24.4517	7.35712	148.911	Tumor	0	33.1667	white	78	male	II	NA	M0	N0	T4b	NO	-211.524	low_s1p	-211.524	T4	N0	M0
TCGA-A6-5667-01A	57.5172	82.944	84.1397	160.367	88.7249	70.3658	117.621	95.1676	61.4386	28.1868	65.1745	11.8113	126.34	Tumor	0	29.5667	white	40	female	III	NA	MX	N1a	T3	NO	-186.562	low_s1p	-186.562	T3	N1	MX
TCGA-A6-6137-01A	87.3866	91.3208	76.2372	184.38	105.489	84.0911	105.478	86.8007	74.5052	18.559	55.2564	22.3119	114.957	Tumor	0	27.4667	white	55	male	III	NA	M0	N1c	T3	NO	-231.358	low_s1p	-231.358	T3	N1	M0
TCGA-A6-6138-01A	97.8825	85.7914	85.5015	226.749	143.95	90.8202	115.637	95.3877	70.9854	45.5152	78.6647	36.3505	115.759	Tumor	0	22.8333	white	61	male	I	NA	M0	N0	T2	NO	-202.082	low_s1p	-202.082	T2	N0	M0
TCGA-A6-6140-01A	61.447	92.5859	90.1371	173.273	95.6049	78.1524	104.047	90.3012	43.7392	17.0438	36.8914	8.8652	136.11	Tumor	0	24.4667	white	62	male	II	NA	M0	N0	T3	NO	-197.434	low_s1p	-197.434	T3	N0	M0
TCGA-A6-6141-01A	93.8352	90.5677	52.9713	199.438	85.9369	90.1906	115.668	102.428	62.2187	20.5546	47.1456	22.8529	140.292	Tumor	0	8.5	black or african american	31	male	II	NA	M0	N0	T3	NO	-222.422	low_s1p	-222.422	T3	N0	M0
TCGA-A6-6142-01A	89.7748	50.7259	85.1703	180.452	84.2448	90.0202	117.113	89.9922	47.6874	78.6268	79.4503	22.5327	138.688	Tumor	0	25.4333	white	56	female	IV	NO	M1a	N1a	T3	NO	-109.807	high_s1p	-109.807	T3	N1	M1
TCGA-A6-6648-01A	49.7226	81.9176	69.7202	141.456	89.7864	74.1843	110.435	86.512	72.3607	13.1241	44.8781	10.7051	105.143	Tumor	0	25.5333	white	56	male	IV	NO	M1a	N0	T3	NO	-215.338	low_s1p	-215.338	T3	N0	M1
TCGA-A6-6649-01A	90.0749	93.2574	71.6465	168.996	86.3264	81.0361	96.8422	115.896	60.7251	37.0966	64.6162	28.8249	107.363	Tumor	0	24.5	white	66	male	III	NA	M0	N1b	T3	NO	-197.922	low_s1p	-197.922	T3	N1	M0
TCGA-A6-6650-01A	50.9499	71.2207	47.0638	120.003	95.8109	65.0261	95.2229	112.374	50.3324	8.98298	40.8362	8.74567	90.9234	Tumor	0	20.9	black or african american	69	female	II	NA	M0	N0	T3	NO	-177.596	high_s1p	-177.596	T3	N0	M0
TCGA-A6-6651-01A	113.018	45.3634	81.0819	200.877	82.0027	81.2814	105.938	97.6725	54.4942	53.468	87.2087	38.9547	95.1827	Tumor	0	22.0667	white	55	female	III	NA	MX	N1b	T3	NO	-127.671	high_s1p	-127.671	T3	N1	MX
TCGA-A6-6652-01A	49.7194	113.766	103.483	141.605	101.829	89.1195	98.9356	117.482	32.8527	19.667	34.612	5.64754	131.987	Tumor	0	25.0333	black or african american	59	male	IV	NA	M1	N0	T3	NO	-216.071	low_s1p	-216.071	T3	N0	M1
TCGA-A6-6653-01A	118.299	132.494	67.3334	224.576	149.275	93.8847	133.903	118.872	52.2342	65.1439	61.0581	14.7026	158.68	Tumor	0	24.7333	white	82	male	I	NA	M0	N0	T2	NO	-213.469	low_s1p	-213.469	T2	N0	M0
TCGA-A6-6654-01A	128.756	70.0372	83.8491	217.283	100.578	85.9921	124.061	100.596	58.167	84.7302	89.3427	42.2843	105.249	Tumor	0	24.2	white	65	female	III	NA	M0	N1	T3	NO	-129.466	high_s1p	-129.466	T3	N1	M0
TCGA-A6-6780-01A	94.1421	76.3537	29.168	198.411	115.721	71.406	114.606	75.1542	88.0467	30.891	42.0881	36.3091	114.113	Tumor	0	20.4	white	74	male	II	NA	MX	N0	T3	NO	-204.915	low_s1p	-204.915	T3	N0	MX
TCGA-A6-6781-01A	123.567	85.9759	71.7213	190.497	114.238	86.9112	105.658	85.6529	73.6737	62.7118	77.9267	34.9442	100.354	Tumor	0	19.9333	white	43	male	III	NA	MX	N1b	T4b	NO	-183.849	low_s1p	-183.849	T4	N1	MX
TCGA-A6-6782-01A	103.907	73.0074	93.2235	183.4	109.632	73.9718	107.508	98.8335	38.25	41.3234	57.7792	27.995	118.958	Tumor	0	20.5667	white	82	male	II	NA	MX	N0	T4a	NO	-143.906	high_s1p	-143.906	T4	N0	MX
TCGA-A6-A565-01A	132.815	80.5229	86.723	174.723	110.304	75.5647	94.1972	76.3727	61.0587	55.4989	59.5983	35.6268	96.578	Tumor	1	16.4667	black or african american	34	female	III	NA	MX	N2	T3	NO	-161.647	high_s1p	-161.647	T3	N2	MX
TCGA-A6-A566-01A	122.66	62.0891	103.936	212.806	91.5084	80.2876	112.469	105.309	65.4739	85.3372	91.5162	44.6848	107.748	Tumor	1	25.2667	black or african american	55	female	III	NO	M0	N1	T4	NO	-122.513	high_s1p	-122.513	T4	N1	M0
TCGA-A6-A567-01A	57.5621	83.7342	50.104	136.381	109.651	76.5598	119.453	107.187	44.0257	31.928	45.3431	4.14378	100.393	Tumor	1	62.7	black or african american	56	male	IV	NA	M1	N1	T3	NO	-172.392	high_s1p	-172.392	T3	N1	M1
TCGA-A6-A56B-01A	63.4878	51.3188	81.4228	145.798	74.6557	66.6356	141.913	52.4684	54.2823	49.265	58.4933	11.989	89.0461	Tumor	1	57.0333	black or african american	57	male	III	NA	M0	N1	T3	NO	-122.972	high_s1p	-122.972	T3	N1	M0
TCGA-A6-A5ZU-01A	98.0256	89.7675	70.8277	183.715	101.332	84.0848	113.59	126.436	29.8301	54.6658	61.6043	23.2014	103.787	Tumor	0	9.76667	black or african american	59	male	III	NA	M0	N1	T3	NO	-149.017	high_s1p	-149.017	T3	N1	M0
TCGA-AA-3488-01A	64.3465	86.8869	84.7653	160.309	68.8059	75.8582	118.211	112.565	38.4463	31.9423	42.1903	11.3276	180.946	Tumor	1	5.1	NA	58	male	IV	NA	M1	N2	T3	NA	-169.249	high_s1p	-169.249	T3	N2	M1
TCGA-AA-3489-01A	115.157	60.8331	90.3256	202.185	103.656	72.4122	110.035	106.378	66.809	57.9582	64.3385	43.3357	100.109	Tumor	1	7.13333	NA	75	male	II	NA	M0	N0	T3	NO	-142.096	high_s1p	-142.096	T3	N0	M0
TCGA-AA-3492-01A	60.6358	119.738	65.0884	197.246	110.806	101.375	91.046	122.84	36.356	40.2076	59.4921	16.4617	130.036	Tumor	1	0.0333333	NA	90	female	II	NA	M0	N0	T3	NO	-217.262	low_s1p	-217.262	T3	N0	M0
TCGA-AA-3494-01A	62.5956	92.0535	69.822	153.38	67.2957	70.5542	119.509	59.4759	50.7601	30.6238	48.1555	12.2285	161.981	Tumor	0	1.03333	NA	55	male	IV	NA	M1	N0	T3	NA	-182.744	low_s1p	-182.744	T3	N0	M1
TCGA-AA-3495-01A	66.8826	87.107	90.0312	165.973	83.3115	89.3554	115.009	91.2146	53.7334	18.5976	49.0339	13.3339	111.654	Tumor	0	37.5667	NA	79	male	I	NA	M0	N0	T2	NO	-211.598	low_s1p	-211.598	T2	N0	M0
TCGA-AA-3496-01A	89.6863	76.4664	72.9728	202.53	109.979	76.9561	105.916	104.732	54.5751	35.0159	65.587	38.452	105.29	Tumor	0	1.03333	NA	83	female	II	NA	M0	N0	T3	NA	-172.982	high_s1p	-172.982	T3	N0	M0
TCGA-AA-3502-01A	93.6038	90.5214	55.915	184.396	93.2574	94.491	133.73	94.3356	68.221	22.4872	52.4742	8.94942	117.679	Tumor	0	35.5	NA	73	male	I	NA	M0	N0	T2	NO	-230.746	low_s1p	-230.746	T2	N0	M0
TCGA-AA-3506-01A	90.2572	96.1898	99.0751	195.677	119.681	85.3799	114.749	125.335	48.0751	46.164	63.0805	21.8377	167.699	Tumor	0	58.8333	NA	77	male	I	NA	M0	N0	T2	NO	-183.481	low_s1p	-183.481	T2	N0	M0
TCGA-AA-3509-01A	90.7894	88.1658	59.6688	162.402	87.7085	78.4879	126.85	116.904	68.6476	18.9463	54.8259	19.7528	121.3	Tumor	0	63.8333	NA	54	female	II	NA	M0	N0	T3	NO	-216.355	low_s1p	-216.355	T3	N0	M0
TCGA-AA-3510-01A	84.35	95.453	57.5043	194.843	125.598	72.7769	116.495	122.415	51.6422	38.0903	42.2783	23.4892	156.866	Tumor	0	64.8667	NA	70	male	II	NA	M0	N0	T3	NO	-181.782	low_s1p	-181.782	T3	N0	M0
TCGA-AA-3511-01A	77.7197	67.0007	73.9471	168.226	100.14	77.8478	96.6364	106.434	50.1109	34.3264	63.4192	11.8963	103.415	Tumor	0	7.06667	NA	64	male	II	NA	M0	N0	T4	NO	-160.633	high_s1p	-160.633	T4	N0	M0
TCGA-AA-3514-01A	90.1399	61.4735	147.211	213.957	107.718	81.5862	54.4025	158.327	20.9891	64.3218	82.6319	20.8392	218.986	Tumor	0	1.03333	NA	81	female	I	NA	M0	N0	T2	NO	-99.727	high_s1p	-99.727	T2	N0	M0
TCGA-AA-3516-01A	79.8498	126.247	43.9406	240.597	147.888	94.5385	116.497	107.208	71.5532	66.1176	55.3326	17.8094	144.677	Tumor	1	13.2	NA	74	female	III	NA	M0	N2	T3	NO	-226.221	low_s1p	-226.221	T3	N2	M0
TCGA-AA-3517-01A	97.4091	93.8582	100.935	165.268	97.3528	78.8528	118.702	76.1901	46.6483	27.9809	54.6493	16.255	109.834	Tumor	0	39.5333	NA	60	male	II	NA	M0	N0	T3	NO	-191.378	low_s1p	-191.378	T3	N0	M0
TCGA-AA-3518-01A	130.474	107.551	51.4502	217.21	123.164	77.6338	123.313	110.211	62.9854	40.9386	43.2071	21.8251	140.22	Tumor	0	1.03333	NA	81	female	II	NA	M0	N0	T3	NA	-207.231	low_s1p	-207.231	T3	N0	M0
TCGA-AA-3519-01A	79.5409	89.1258	74.3977	172.217	100.246	70.0359	102.994	93.8271	42.2201	29.4169	48.0302	8.698	130.937	Tumor	0	9.2	NA	63	male	III	NA	M0	N1	T3	NO	-171.965	high_s1p	-171.965	T3	N1	M0
TCGA-AA-3520-01A	73.8197	68.1554	56.9876	171.443	110.8	81.1901	105.973	111.882	48.7964	49.7977	63.8809	21.3305	119.806	Tumor	0	24.3667	NA	86	female	II	NA	M0	N0	T3	NO	-148.344	high_s1p	-148.344	T3	N0	M0
TCGA-AA-3522-01A	68.4555	90.8365	40.6692	172.176	99.3903	94.309	140.009	86.6287	74.858	26.5414	47.4097	11.7876	108.44	Tumor	0	37.5667	NA	67	male	II	NA	M0	N0	T3	NO	-233.462	low_s1p	-233.462	T3	N0	M0
TCGA-AA-3524-01A	63.2641	94.8346	83.4976	162.186	99.4764	88.5745	118.205	123.141	74.5064	43.6381	50.1636	3.43892	165.019	Tumor	0	36.5333	NA	85	male	II	NA	M0	N0	T3	NO	-214.278	low_s1p	-214.278	T3	N0	M0
TCGA-AA-3525-01A	106.5	112.093	51.2169	204.542	135.398	84.8027	129.342	108.263	71.0431	62.5374	41.7808	15.0539	121.816	Tumor	0	0.0333333	NA	90	male	III	NA	M0	N1	T3	NO	-205.402	low_s1p	-205.402	T3	N1	M0
TCGA-AA-3526-01A	93.4206	84.1195	57.2484	206.454	122.529	80.2622	105.642	84.355	43.437	46.2486	56.3886	10.7168	160.364	Tumor	0	19.3333	NA	57	male	I	NA	M0	N0	T2	NO	-161.57	high_s1p	-161.57	T2	N0	M0
TCGA-AA-3530-01A	73.2392	79.039	49.7652	165.743	102.561	83.6324	120.524	85.9174	58.6591	13.9129	51.7497	18.3923	111.685	Tumor	0	19.3333	NA	80	male	I	NA	M0	N0	T2	NO	-207.418	low_s1p	-207.418	T2	N0	M0
TCGA-AA-3531-01A	59.4972	78.3295	85.9265	178.805	134.553	77.3076	108.612	119.486	33.5526	22.5962	40.7477	8.7705	183.923	Tumor	0	34.5	NA	75	female	II	NA	M0	N0	T3	NO	-166.593	high_s1p	-166.593	T3	N0	M0
TCGA-AA-3532-01A	89.3768	100.993	62.513	215.174	136.012	81.7549	122.571	109.47	55.1128	58.5554	69.1003	27.0682	122.035	Tumor	0	29.4	NA	63	male	II	NA	M0	N0	T3	NO	-179.305	high_s1p	-179.305	T3	N0	M0
TCGA-AA-3534-01A	67.4566	84.8717	95.9257	150.525	50.0949	83.544	105.333	88.1783	27.359	25.6332	54.6325	11.9533	115.782	Tumor	0	29.4	NA	78	female	II	NA	M0	N0	T3	NO	-170.141	high_s1p	-170.141	T3	N0	M0
TCGA-AA-3538-01A	82.5623	75.483	85.3879	152.104	66.5438	87.5418	94.0148	78.6805	65.6224	42.6767	62.5669	10.7327	107.838	Tumor	0	26.3667	NA	54	female	I	NA	M0	N0	T2	NO	-185.97	low_s1p	-185.97	T2	N0	M0
TCGA-AA-3542-01A	52.8042	43.1714	65.6118	163.942	77.2674	60.2832	79.868	128.386	12.9653	44.8621	38.967	5.06491	167.07	Tumor	0	13.1667	NA	69	male	III	NA	M0	N2	T3	NO	-71.5578	high_s1p	-71.5578	T3	N2	M0
TCGA-AA-3543-01A	109.471	116.634	58.3635	196.797	98.411	87.1218	115.419	136.481	57.2417	51.7113	66.0576	27.4281	135.27	Tumor	0	1	NA	84	male	I	NA	M0	N0	T2	NO	-209.286	low_s1p	-209.286	T2	N0	M0
TCGA-AA-3544-01A	84.1397	86.7496	87.9502	240.019	132.424	71.5043	113.068	138.843	39.0457	58.2191	61.5279	37.0188	123.023	Tumor	0	14.2	NA	68	male	I	NA	M0	N0	T2	NO	-139.081	high_s1p	-139.081	T2	N0	M0
TCGA-AA-3548-01A	65.4057	89.9644	70.078	193.742	100.952	69.6222	118.452	103.922	34.245	42.9978	59.4568	15.5701	105.123	Tumor	0	34.4667	NA	71	female	III	NA	M0	N2	T3	NO	-150.834	high_s1p	-150.834	T3	N2	M0
TCGA-AA-3549-01A	84.0533	90.5861	60.6712	152.779	110.22	87.2171	129.175	114.028	46.8433	68.1989	63.1102	12.4453	136.962	Tumor	0	21.3	NA	69	male	I	NA	M0	N0	T2	YES	-156.448	high_s1p	-156.448	T2	N0	M0
TCGA-AA-3552-01A	85.5887	94.2213	73.8445	193.945	132.868	90.2222	107.988	110.408	31.3835	64.9729	67.3576	23.0597	111.981	Tumor	1	13.2	NA	85	male	III	NA	M0	N2	T3	NO	-150.854	high_s1p	-150.854	T3	N2	M0
TCGA-AA-3553-01A	76.6696	78.0957	82.8043	191.426	101.681	82.3368	117.921	104.351	50.7311	38.4659	72.0869	21.1563	146.605	Tumor	0	24.3333	NA	61	female	I	NA	M0	N0	T2	NO	-172.698	high_s1p	-172.698	T2	N0	M0
TCGA-AA-3554-01A	127.632	111.306	64.0162	199.559	130.073	95.4657	122.933	91.8191	63.5411	83.333	67.7079	31.8443	137.866	Tumor	0	18.2	NA	62	female	II	NA	M0	N0	T3	NO	-186.98	low_s1p	-186.98	T3	N0	M0
TCGA-AA-3555-01A	139.078	95.0116	63.9847	157.658	106.385	94.1777	118.326	91.3371	66.2684	46.962	60.0933	17.4804	129.609	Tumor	0	30.3667	NA	81	female	II	NA	M0	N0	T3	NO	-208.496	low_s1p	-208.496	T3	N0	M0
TCGA-AA-3556-01A	94.3897	100.24	54.6515	189.499	120.49	104.095	138.502	57.395	62.5586	48.9006	63.2765	17.34	123.606	Tumor	0	23.3333	NA	78	male	I	NA	M0	N0	T2	NO	-217.993	low_s1p	-217.993	T2	N0	M0
TCGA-AA-3560-01A	107.71	99.0799	92.3151	202.244	73.1188	104.994	127.18	99.1057	27.783	28.0638	64.9841	8.8333	52.7314	Tumor	0	20.2667	NA	72	female	III	NA	M0	N2	T3	NO	-203.794	low_s1p	-203.794	T3	N2	M0
TCGA-AA-3561-01A	90.51	79.5454	72.5838	162.042	101.655	77.7623	120.492	115.319	35.9295	13.027	44.2895	7.81608	130.454	Tumor	0	14.1333	NA	72	male	II	NA	M0	N0	T3	NO	-180.21	high_s1p	-180.21	T3	N0	M0
TCGA-AA-3562-01A	75.8041	76.4452	70.3383	169.661	91.8999	76.465	103.195	122.289	49.299	45.7397	60.5931	16.4339	126.25	Tumor	0	20.2667	NA	82	male	III	NA	M0	N2	T3	NO	-156.47	high_s1p	-156.47	T3	N2	M0
TCGA-AA-3655-01A	63.1022	95.9672	69.0921	187.77	95.7413	84.897	124.686	97.0123	64.632	26.8781	54.0749	16.6742	118.731	Tumor	0	61.8667	NA	68	male	II	NA	M0	N0	T3	NO	-218.618	low_s1p	-218.618	T3	N0	M0
TCGA-AA-3660-01A	59.2437	86.6664	65.4755	167.013	94.196	80.7025	125.495	105.972	60.2223	31.5122	48.0608	14.2835	130.091	Tumor	0	79.1667	NA	51	female	II	NA	M0	N0	T3	NO	-196.079	low_s1p	-196.079	T3	N0	M0
TCGA-AA-3662-01A	77.2755	81.1454	79.0952	164.102	107.468	73.8144	107.14	106.849	54.0544	34.1352	45.8909	36.9614	112.689	Tumor	0	6.13333	NA	80	female	IV	NA	M1	N2	T4	NO	-174.879	high_s1p	-174.879	T4	N2	M1
TCGA-AA-3663-01A	144.78	102.252	66.1259	192.979	52.7974	77.8947	136.757	84.5762	73.3932	25.798	36.263	19.6749	165.459	Tumor	0	7.06667	NA	42	male	II	NA	M0	N0	T3	NO	-227.741	low_s1p	-227.741	T3	N0	M0
TCGA-AA-3664-01A	103.69	79.4051	51.4919	170.664	86.0436	76.9748	118.939	98.2032	52.3225	20.8482	44.0527	11.1739	110.583	Tumor	0	54.7667	NA	74	female	II	NA	M0	N0	T3	NO	-187.854	low_s1p	-187.854	T3	N0	M0
TCGA-AA-3666-01A	78.3071	95.8913	89.0096	189.854	132.742	99.2256	108.982	126.268	40.5971	26.5091	56.4072	20.1636	122.066	Tumor	1	2.03333	NA	68	male	III	NA	M0	N1	T3	NA	-209.205	low_s1p	-209.205	T3	N1	M0
TCGA-AA-3667-01A	80.947	83.9732	131.448	200.687	119.738	79.799	112.705	145.223	30.2162	49.0383	62.5665	21.6989	182.182	Tumor	0	14.2	NA	36	female	I	NA	M0	N0	T2	NO	-144.95	high_s1p	-144.95	T2	N0	M0
TCGA-AA-3673-01A	60.9165	84.417	60.6511	159.763	100.955	90.2997	124.491	99.7853	56.8448	28.3983	60.1658	16.4752	110.148	Tumor	0	50.7333	NA	53	female	II	NA	M0	N0	T3	NO	-203.163	low_s1p	-203.163	T3	N0	M0
TCGA-AA-3675-01A	64.2118	103.704	69.675	178.291	89.774	83.2384	138.629	107.143	55.0421	29.599	44.778	12.5356	130.305	Tumor	0	47.7	NA	84	male	II	NA	M0	N0	T3	NO	-212.385	low_s1p	-212.385	T3	N0	M0
TCGA-AA-3678-01A	88.3094	87.109	87.2187	183.919	100.725	85.4813	120.155	74.3426	48.4188	19.5687	53.5345	22.2988	128.695	Tumor	0	47.6667	NA	60	female	III	NA	M0	N1	T2	NO	-201.44	low_s1p	-201.44	T2	N1	M0
TCGA-AA-3679-01A	62.9391	53.72	92.0611	180.518	109.221	76.479	91.0878	121.694	63.2787	65.7891	54.2468	13.4162	131.97	Tumor	0	15.2333	NA	59	male	IV	NA	M1	N2	T3	NO	-127.689	high_s1p	-127.689	T3	N2	M1
TCGA-AA-3680-01A	71.6299	94.5642	63.9896	169.783	94.8622	96.721	115.298	90.1705	59.2253	18.0364	54.0118	12.536	107.424	Tumor	1	11.1667	NA	67	female	IV	NA	M1	N2	T4	NO	-232.474	low_s1p	-232.474	T4	N2	M1
TCGA-AA-3681-01A	102.83	104.54	70.4171	191.438	102.444	87.4121	114.633	97.225	69.5082	34.6095	58.8048	21.5128	131.771	Tumor	0	6.06667	NA	77	female	III	NA	M0	N1	T3	NO	-226.851	low_s1p	-226.851	T3	N1	M0
TCGA-AA-3685-01A	84.5995	75.128	94.8981	201.638	120.65	67.6795	117.58	109.598	60.971	48.1042	50.474	21.3614	162.027	Tumor	0	37.5667	NA	69	male	II	NA	M0	N0	T3	NO	-155.674	high_s1p	-155.674	T3	N0	M0
TCGA-AA-3688-01A	59.9071	81.8724	66.5028	165.539	102.661	83.5432	113.534	104.715	53.0335	21.1151	52.6424	10.6984	119.536	Tumor	0	19.2667	NA	80	male	IV	NA	M1	N1	T3	NO	-197.334	low_s1p	-197.334	T3	N1	M1
TCGA-AA-3692-01A	89.4532	77.2776	71.6	178.817	86.2224	67.2075	121.052	102.275	53.8235	31.5817	60.8263	24.6476	131.658	Tumor	1	36.5	NA	47	female	IV	NA	M1	N2	T3	YES	-166.727	high_s1p	-166.727	T3	N2	M1
TCGA-AA-3696-01A	53.6989	69.4383	34.3894	149.788	41.9457	80.4354	114.167	93.839	59.6754	33.5931	67.4916	12.1945	109.456	Tumor	1	5.1	NA	75	female	IV	NA	M1	N1	T3	NO	-175.956	high_s1p	-175.956	T3	N1	M1
TCGA-AA-3697-01A	69.0747	73.1933	83.8697	165.926	118.283	71.1992	108.792	92.3814	61.9592	28.5706	46.8772	20.5406	127.212	Tumor	0	86.2333	NA	77	male	II	NA	M0	N0	T3	NO	-177.781	high_s1p	-177.781	T3	N0	M0
TCGA-AA-3710-01A	119.259	114.444	56.0036	235.701	131.143	90.6313	124.627	88.2831	71.6727	63.4562	67.0135	40.4256	135.612	Tumor	0	27.3667	NA	80	female	II	NA	M0	N0	T3	NO	-213.292	low_s1p	-213.292	T3	N0	M0
TCGA-AA-3713-01A	86.7519	102.402	53.6663	174.577	92.6743	83.7025	93.0392	66.6991	54.5163	33.5335	48.9742	31.594	103.972	Tumor	0	19.3	NA	68	male	IV	NA	M1	N0	T3	YES	-207.087	low_s1p	-207.087	T3	N0	M1
TCGA-AA-3715-01A	112.311	103.571	96.0596	243.733	145.68	91.8548	127.626	121.755	63.2398	115.661	109.406	47.4172	176.976	Tumor	1	19.3	NA	77	male	II	NA	M0	N0	T3	NO	-143.005	high_s1p	-143.005	T3	N0	M0
TCGA-AA-3811-01A	111.698	99.9944	67.635	186.008	107.23	80.9411	114.677	107.418	57.602	39.6173	54.0543	18.5598	122.267	Tumor	1	10.2	NA	84	female	III	NA	M0	N2	T3	NO	-198.92	low_s1p	-198.92	T3	N2	M0
TCGA-AA-3812-01A	97.4209	91.919	118.487	210.733	131.967	80.9197	110.611	136.503	53.3024	89.2214	84.6598	36.1028	175.368	Tumor	0	35.5333	NA	82	female	II	NA	M0	N0	T3	NO	-136.92	high_s1p	-136.92	T3	N0	M0
TCGA-AA-3815-01A	113.64	106.019	49.4392	200.751	92.2795	92.7633	131.43	122.924	61.3948	50.0037	57.1578	31.1976	145.295	Tumor	0	33.5	NA	65	female	II	NA	M0	N0	T3	NO	-210.173	low_s1p	-210.173	T3	N0	M0
TCGA-AA-3818-01A	75.3986	77.07	62.3251	179.143	102.636	83.4173	132.163	99.1743	70.1607	23.8942	50.3966	10.0677	139.441	Tumor	1	1	NA	78	female	II	NA	M0	N0	T3	NA	-206.754	low_s1p	-206.754	T3	N0	M0
TCGA-AA-3819-01A	66.9451	89.66	65.9618	162.894	88.0164	80.7796	120.481	96.6541	48.4498	22.5639	52.5703	13.5568	117.488	Tumor	0	25.3667	NA	41	female	II	NA	M0	N0	T3	NO	-196.325	low_s1p	-196.325	T3	N0	M0
TCGA-AA-3821-01A	84.6506	104.507	55.9198	168.381	124.864	82.0366	124.087	100.614	68.7662	45.5746	54.9061	14.4842	105.482	Tumor	0	1.03333	NA	81	female	I	NA	M0	N0	T2	NO	-209.735	low_s1p	-209.735	T2	N0	M0
TCGA-AA-3831-01A	99.7458	75.6543	73.8283	180.27	55.3694	79.346	110.925	106.626	53.8798	18.3896	60.0842	22.5248	138.468	Tumor	0	18.2333	NA	66	male	II	NA	M0	N0	T3	NO	-190.49	low_s1p	-190.49	T3	N0	M0
TCGA-AA-3833-01A	113.281	113.684	73.8533	192.863	101.345	89.4226	133.045	107.488	71.1578	76.7066	70.3897	21.4992	140.99	Tumor	0	16.1667	NA	63	female	II	NA	M0	N0	T3	NO	-197.558	low_s1p	-197.558	T3	N0	M0
TCGA-AA-3837-01A	82.2863	94.106	71.4785	177.355	97.5613	94.3841	123.166	108.22	74.914	39.478	61.0515	17.498	142.61	Tumor	0	39.5333	NA	67	male	II	NA	M0	N0	T3	NO	-223.926	low_s1p	-223.926	T3	N0	M0
TCGA-AA-3841-01A	86.3886	93.3782	115.958	199.176	126.623	80.7501	117.068	152.156	53.696	59.3711	77.1846	29.7144	162.304	Tumor	0	37.4667	NA	66	male	II	NA	M0	N0	T3	NO	-168.453	high_s1p	-168.453	T3	N0	M0
TCGA-AA-3842-01A	63.5709	85.9451	59.8228	187.442	129.945	91.3912	113.208	113.211	49.56	49.56	68.99	11.1897	121.736	Tumor	0	37.5333	NA	51	male	III	NA	M0	N1	T2	NO	-177.336	high_s1p	-177.336	T2	N1	M0
TCGA-AA-3844-01A	65.0954	87.6403	63.3476	190.348	111.402	75.2754	131.462	97.4649	68.0685	26.201	43.2358	7.98718	114.063	Tumor	0	15.1333	NA	78	female	III	NA	M0	N2	T3	YES	-204.783	low_s1p	-204.783	T3	N2	M0
TCGA-AA-3846-01A	90.2536	76.3555	70.2481	189.878	122.38	83.1842	111.252	107.351	59.7372	31.7655	49.0575	12.0682	106.229	Tumor	0	17.2667	NA	74	female	II	NA	M0	N0	T3	NO	-187.511	low_s1p	-187.511	T3	N0	M0
TCGA-AA-3848-01A	88.4142	64.6646	79.7634	164.427	116.213	76.4666	124.053	117.308	39.9843	36.8489	55.9158	19.0688	164.109	Tumor	1	10.2	NA	82	female	III	NA	M0	N2	T3	NO	-144.267	high_s1p	-144.267	T3	N2	M0
TCGA-AA-3851-01A	84.8165	102.38	66.2769	192.101	113.329	95.9864	125.639	84.382	70.5693	41.206	58.9931	16.9863	129.032	Tumor	0	33.5333	NA	74	male	II	NA	M0	N0	T3	NO	-227.73	low_s1p	-227.73	T3	N0	M0
TCGA-AA-3854-01A	116.351	107.883	71.5023	173.877	104.599	100.371	137.866	68.8509	78.4871	38.0061	52.3611	12.6853	132.828	Tumor	0	36.5333	NA	71	female	I	NA	M0	N0	T2	NO	-248.735	low_s1p	-248.735	T2	N0	M0
TCGA-AA-3855-01A	71.3661	82.6808	99.4693	176.276	109.405	85.9142	102.029	106.803	47.1428	21.495	52.8392	18.6558	126.433	Tumor	0	32.5	NA	72	male	I	NA	M0	N0	T2	NO	-194.243	low_s1p	-194.243	T2	N0	M0
TCGA-AA-3856-01A	80.4796	79.2899	56.6359	213.084	121.364	86.4336	124.522	87.5461	53.2764	33.3864	63.7996	25.6849	116.339	Tumor	0	1	NA	59	male	II	NA	M0	N0	T3	NA	-185.613	low_s1p	-185.613	T3	N0	M0
TCGA-AA-3858-01A	69.5414	89.2774	79.273	194.808	92.258	72.2255	110.212	118.04	52.8894	48.6906	62.122	13.3822	148.764	Tumor	0	31.5	NA	67	male	I	NA	M0	N0	T2	NO	-165.702	high_s1p	-165.702	T2	N0	M0
TCGA-AA-3860-01A	107.855	85.1268	94.0469	183.275	101.291	89.1378	100.164	87.4046	57.0449	52.7578	74.1317	23.3834	121.609	Tumor	0	31.5	NA	53	female	III	NA	M0	N1	T3	NO	-178.552	high_s1p	-178.552	T3	N1	M0
TCGA-AA-3861-01A	83.4142	89.1349	41.4254	195.104	92.2192	82.5678	137.82	88.0519	85.9704	15.9547	42.016	13.7206	121.774	Tumor	0	30.4667	NA	72	male	II	NA	M0	N0	T3	NO	-241.718	low_s1p	-241.718	T3	N0	M0
TCGA-AA-3862-01A	85.1416	94.4187	53.3273	231.101	133.291	79.092	124.112	118.108	75.1101	32.0749	49.7046	13.3328	100.911	Tumor	0	30.4667	NA	82	male	II	NA	M0	N0	T3	NO	-216.546	low_s1p	-216.546	T3	N0	M0
TCGA-AA-3864-01A	103.892	91.7585	58.7917	169.225	85.147	88.1559	140.277	72.8178	93.166	37.8948	56.3122	11.9316	130.529	Tumor	0	53.7333	NA	71	male	II	NA	M0	N0	T3	NO	-235.186	low_s1p	-235.186	T3	N0	M0
TCGA-AA-3866-01A	96.5143	99.4278	58.0389	223.656	136.335	87.5872	131.433	95.825	49.5384	60.4276	73.0199	40.4306	115.89	Tumor	0	17.2667	NA	78	female	I	NA	M0	N0	T2	NO	-176.126	high_s1p	-176.126	T2	N0	M0
TCGA-AA-3867-01A	68.4775	86.5332	71.0026	181.98	78.5984	91.7648	127.642	139.649	56.3178	54.381	75.0827	14.0638	122.52	Tumor	0	24.3667	NA	74	male	IV	NA	M1	N2	T3	NO	-180.235	high_s1p	-180.235	T3	N2	M1
TCGA-AA-3869-01A	93.152	97.6618	59.2823	202.964	130.87	96.7289	140.468	75.9566	46.7742	28.2049	54.6415	21.9117	109.721	Tumor	1	27.4	NA	76	male	IV	NA	M1	N2	T4	NO	-212.96	low_s1p	-212.96	T4	N2	M1
TCGA-AA-3870-01A	102.125	114.702	78.1072	217.17	109.619	103.634	123.564	114.963	59.8069	84.361	107.589	28.9609	155.39	Tumor	0	30.4	NA	71	female	IV	NA	M1	N2	T3	NA	-193.782	low_s1p	-193.782	T3	N2	M1
TCGA-AA-3875-01A	97.7268	74.3239	58.0582	173.343	104.407	81.9422	103.12	82.8988	64.0091	41.3285	55.4023	15.2554	119.272	Tumor	0	18.3	NA	78	female	I	NA	M0	N0	T1	NO	-178.947	high_s1p	-178.947	T1	N0	M0
TCGA-AA-3877-01A	121.479	102.601	58.6359	223.908	107.053	84.298	118.482	100.509	75.1662	53.2367	62.8377	29.5728	121.397	Tumor	0	31.4333	NA	83	female	I	NA	M0	N0	T1	NO	-208.829	low_s1p	-208.829	T1	N0	M0
TCGA-AA-3930-01A	88.6943	88.3211	59.5405	163.332	115.976	76.7611	121.268	107.729	58.7221	46.8234	58.8183	18.3413	119.424	Tumor	1	2.03333	NA	66	male	IV	NA	M1	N2	T3	NO	-176.981	high_s1p	-176.981	T3	N2	M1
TCGA-AA-3939-01A	93.5997	72.2635	72.1138	175.593	82.5172	86.7446	115.181	91.6772	69.8624	38.6137	45.1827	8.56654	145.732	Tumor	0	13.1667	NA	83	male	II	NA	M0	N0	T3	NO	-190.257	low_s1p	-190.257	T3	N0	M0
TCGA-AA-3941-01A	109.229	92.0303	47.9566	149.437	85.1437	98.1896	106.579	101.584	68.289	45.7928	40.4111	7.48106	126.946	Tumor	0	24.3333	NA	84	female	IV	NA	M1a	N1b	T4	NO	-212.716	low_s1p	-212.716	T4	N1	M1
TCGA-AA-3947-01A	143.816	90.037	42.919	156.558	20.9916	92.2273	154.625	62.7236	89.6168	11.7123	58.0769	10.4988	50.7475	Tumor	0	33.4667	NA	60	female	II	NA	M0	N0	T4	NO	-260.169	low_s1p	-260.169	T4	N0	M0
TCGA-AA-3949-01A	104.185	103.253	48.627	218.204	133.718	97.2591	144.649	99.0508	78.9383	64.9904	66.2966	35.0691	142.655	Tumor	0	26.3667	NA	87	female	III	NA	M0	N1	T3	NO	-214.46	low_s1p	-214.46	T3	N1	M0
TCGA-AA-3950-01A	95.5775	93.8482	78.1847	207.468	100.157	99.324	136.3	90.0896	98.2458	101.994	73.9545	34.2049	151.146	Tumor	0	24.3333	NA	79	female	II	NA	M0	N0	T3	NO	-189.424	low_s1p	-189.424	T3	N0	M0
TCGA-AA-3952-01A	91.393	74.6892	79.3721	161.455	85.9092	89.2921	98.86	116.021	64.8471	41.0892	60.3981	12.0984	134.321	Tumor	1	2.03333	NA	68	male	III	NA	M0	N2	T3	NA	-187.739	low_s1p	-187.739	T3	N2	M0
TCGA-AA-3955-01A	51.3385	66.0275	73.2246	158.769	81.1155	73.5994	120.04	81.9497	60.8603	14.7812	48.0004	11.736	135.168	Tumor	0	21.2667	NA	38	male	III	NA	M0	N2a	T2	NO	-185.706	low_s1p	-185.706	T2	N2	M0
TCGA-AA-3956-01A	64.9005	80.7711	65.0759	174.961	89.312	84.2811	115.047	99.0379	65.7662	29.8534	58.9289	12.4558	108.38	Tumor	0	34.5	NA	65	male	II	NA	M0	N0	T3	NO	-200.965	low_s1p	-200.965	T3	N0	M0
TCGA-AA-3966-01A	112.371	85.3694	76.9981	204.847	81.7497	87.0182	109.639	83.5851	62.7741	121.256	73.8697	52.4797	116.848	Tumor	0	2.03333	NA	89	female	II	NA	M0	N0	T3	NA	-113.906	high_s1p	-113.906	T3	N0	M0
TCGA-AA-3968-01A	73.9895	64.6902	78.2171	168.781	93.273	81.8087	111.252	75.7205	61.3126	35.6834	70.1982	18.9622	94.6891	Tumor	0	22.3	NA	55	female	I	NA	M0	N0	T2	NO	-172.128	high_s1p	-172.128	T2	N0	M0
TCGA-AA-3970-01A	82.7051	70.2094	87.8053	176.078	99.7588	80.9016	116.869	101.929	77.2182	24.1186	54.1843	17.0233	129.49	Tumor	0	36.5333	NA	65	male	II	NA	M0	N0	T3	NO	-204.211	low_s1p	-204.211	T3	N0	M0
TCGA-AA-3971-01A	77.4603	99.0785	83.2539	191.069	116.882	83.0008	104.157	99.081	52.9287	34.7634	61.2156	24.765	124.219	Tumor	0	16.3	NA	58	male	III	NA	M0	N1	T3	NO	-200.245	low_s1p	-200.245	T3	N1	M0
TCGA-AA-3972-01A	65.3518	97.5175	61.5737	155.172	100.682	93.4304	120.397	126.094	54.67	22.0033	55.0869	10.6695	107.897	Tumor	0	51.7	NA	72	male	IV	NA	M1	N1	T3	NO	-223.615	low_s1p	-223.615	T3	N1	M1
TCGA-AA-3973-01A	65.645	86.5643	52.7529	156.149	99.4942	92.2068	92.3242	92.0811	53.964	32.177	58.9033	7.11912	101.788	Tumor	0	13.2333	NA	69	male	IV	NA	M1	N1	T4	NO	-200.558	low_s1p	-200.558	T4	N1	M1
TCGA-AA-3975-01A	80.0626	72.2497	89.0521	178.444	91.612	85.8243	104.262	121.569	45.5716	21.1746	57.9224	19.4228	126.419	Tumor	0	34.5333	NA	80	male	I	NA	M0	N0	T2	NO	-182.471	low_s1p	-182.471	T2	N0	M0
TCGA-AA-3976-01A	73.8001	76.9501	66.9368	167.798	81.6945	76.093	114.441	92.782	58.6174	26.9018	59.3349	10.917	119.978	Tumor	0	26.3667	NA	70	male	III	NA	M0	N1	T2	NO	-184.759	low_s1p	-184.759	T2	N1	M0
TCGA-AA-3977-01A	65.8492	103.355	50.8457	199.838	102.857	79.5646	133.306	97.3836	81.5125	41.0154	66.7077	24.0953	142.501	Tumor	0	25.3667	NA	65	male	NA	NA	NA	N0	T2	NO	-223.417	low_s1p	-223.417	T2	N0	NA
TCGA-AA-3979-01A	43.4869	88.343	56.5332	159.791	101.62	90.524	118.08	102.1	67.8146	38.6973	40.3297	4.32077	153.598	Tumor	0	24.3333	NA	84	male	II	NA	M0	N0	T3	NO	-207.984	low_s1p	-207.984	T3	N0	M0
TCGA-AA-3980-01A	94.007	96.7465	67.3126	198.052	120.427	77.3796	114.71	109.225	76.583	36.9365	62.2566	16.3075	120.19	Tumor	0	8.06667	NA	89	female	I	NA	M0	N0	T2	NO	-213.773	low_s1p	-213.773	T2	N0	M0
TCGA-AA-3982-01A	94.6348	73.8402	68.0482	194.684	89.2389	91.5439	96.7704	98.6275	50.096	33.8869	71.7967	21.3741	122.853	Tumor	0	27.4	NA	75	male	III	NA	M0	N1	T3	NO	-181.593	high_s1p	-181.593	T3	N1	M0
TCGA-AA-3986-01A	103.645	85.3545	79.469	192.203	110.104	82.9975	116.543	99.72	49.2469	27.7585	60.7409	31.4382	124.253	Tumor	0	19.3333	NA	73	male	I	NA	M0	N0	T2	NO	-189.84	low_s1p	-189.84	T2	N0	M0
TCGA-AA-3989-01A	90.7516	83.772	74.7555	190.776	95.3563	83.5829	126.752	119.962	46.2828	32.522	65.8131	25.6689	146.905	Tumor	1	8.06667	NA	84	male	IV	NA	M1	N2	T3	NO	-181.116	high_s1p	-181.116	T3	N2	M1
TCGA-AA-3994-01A	128.767	96.8568	64.4018	188.986	120.06	89.7853	124.716	85.336	63.9163	50.7412	56.4089	14.105	138.53	Tumor	0	27.4	NA	69	male	III	NA	M0	N1	T3	NO	-199.817	low_s1p	-199.817	T3	N1	M0
TCGA-AA-A004-01A	72.9288	93.8199	111.987	236.865	142.438	76.9506	74.1541	140.062	19.2867	71.3105	67.6737	15.0851	186.817	Tumor	0	14.1333	NA	76	male	II	NA	M0	N0	T3	NO	-118.747	high_s1p	-118.747	T3	N0	M0
TCGA-AA-A00A-01A	64.7677	101.669	51.1578	217.818	125.801	87.6507	123.639	107.248	71.6856	71.6395	55.6725	11.4679	125.572	Tumor	0	38.5667	NA	80	male	II	NA	M0	N0	T3	NO	-189.366	low_s1p	-189.366	T3	N0	M0
TCGA-AA-A00D-01A	94.1395	100.047	49.4782	216.496	123.474	91.1142	105.21	105.752	55.0387	46.8063	60.3899	32.238	113.888	Tumor	0	19.2667	NA	70	male	I	NA	M0	N0	T2	NO	-199.394	low_s1p	-199.394	T2	N0	M0
TCGA-AA-A00E-01A	143.93	107.35	54.4299	204.527	130.832	82.7746	129.449	102.346	68.5066	72.6257	54.7919	36.8069	125.911	Tumor	0	30.4333	NA	65	male	II	NA	M0	N0	T3	NO	-186.005	low_s1p	-186.005	T3	N0	M0
TCGA-AA-A00F-01A	70.3423	74.4533	82.0879	154.297	73.2462	74.534	116.655	117.189	49.1837	46.6813	73.7954	11.9614	107.75	Tumor	0	34.5	NA	66	male	III	NA	M0	N2	T3	NO	-151.49	high_s1p	-151.49	T3	N2	M0
TCGA-AA-A00J-01A	137.908	96.4428	56.3666	186.201	53.1871	84.407	129.581	101.861	66.3328	47.8309	54.4923	14.1083	119.693	Tumor	0	18.3	NA	80	male	III	NA	M0	N1	T4	NO	-199.352	low_s1p	-199.352	T4	N1	M0
TCGA-AA-A00K-01A	64.2106	72.0923	69.6771	158.18	81.277	81.5724	99.1665	106.891	57.4226	29.3843	50.64	10.6584	148.471	Tumor	0	18.3	NA	79	male	II	NA	M0	N0	T3	NA	-181.703	high_s1p	-181.703	T3	N0	M0
TCGA-AA-A00L-01A	59.9757	88.9086	84.9338	142.293	113.468	80.5826	105.063	121.262	39.5915	23.8594	33.6336	4.93012	128.677	Tumor	0	38.5667	NA	66	male	II	NA	M0	N0	T3	NO	-185.223	low_s1p	-185.223	T3	N0	M0
TCGA-AA-A00N-01A	87.4305	102.425	72.9756	189.074	118.236	83.9308	126.299	113.656	57.7669	59.544	67.5218	19.767	124.291	Tumor	1	4.06667	NA	75	male	II	NA	M0	N0	T4	NA	-184.579	low_s1p	-184.579	T4	N0	M0
TCGA-AA-A00O-01A	71.4916	94.369	78.4882	168.808	91.8175	104.497	77.7365	120.909	40.0773	34.9084	65.6232	10.764	95.352	Tumor	0	27.4	NA	83	female	III	NA	M0	N2	T3	NO	-204.035	low_s1p	-204.035	T3	N2	M0
TCGA-AA-A00Q-01A	66.662	84.668	70.5165	166.614	95.2804	82.9575	108.955	100.362	36.18	31.1749	48.45	10.9829	112.628	Tumor	0	42.6	NA	66	female	III	NA	M0	N1	T4	NO	-172.631	high_s1p	-172.631	T4	N1	M0
TCGA-AA-A00R-01A	77.7954	108.824	41.9632	214.185	106.743	89.1359	113.083	115.612	54.8883	59.1861	63.8902	39.9262	134.148	Tumor	0	1	NA	64	female	I	NA	M0	N0	T2	NA	-193.662	low_s1p	-193.662	T2	N0	M0
TCGA-AA-A00U-01A	66.1461	75.4108	73.116	176.98	83.0115	81.4117	124.49	89.6855	56.5726	31.9766	40.5884	5.35716	112.867	Tumor	0	17.2667	NA	50	male	III	NA	M0	N1	T3	NO	-181.418	high_s1p	-181.418	T3	N1	M0
TCGA-AA-A00W-01A	55.0062	97.2639	62.786	169.405	114.243	88.4773	126.431	111.991	45.0172	12.4945	25.8151	6.281	121.026	Tumor	0	15.2	NA	80	male	I	NA	M0	N0	T1	NO	-218.264	low_s1p	-218.264	T1	N0	M0
TCGA-AA-A00Z-01A	45.5206	79.1897	57.9252	157.452	85.7034	75.9946	105.542	66.9109	39.5411	26.1916	44.4453	12.8493	110.074	Tumor	0	22.3	NA	70	male	II	NA	M0	N0	T3	NO	-168.534	high_s1p	-168.534	T3	N0	M0
TCGA-AA-A010-01A	80.8304	91.5836	62.3315	193.615	91.2405	73.16	116.477	97.8664	57.9486	39.5789	50.053	12.5576	128.519	Tumor	0	35.4667	NA	46	female	II	NA	M0	N0	T4	NO	-183.113	low_s1p	-183.113	T4	N0	M0
TCGA-AA-A017-01A	58.2196	71.092	79.037	155.508	76.029	81.9261	101.971	116.203	28.7615	46.6038	54.4995	10.9591	120.718	Tumor	0	15.2333	NA	57	female	II	NA	M0	N0	T3	NO	-135.176	high_s1p	-135.176	T3	N0	M0
TCGA-AA-A01C-01A	54.415	72.9542	75.368	181.1	108.026	81.1806	107.364	108.773	39.0647	59.2521	61.5315	7.27328	134.76	Tumor	0	15.2333	NA	75	male	III	NA	M0	N1	T2	NO	-133.947	high_s1p	-133.947	T2	N1	M0
TCGA-AA-A01D-01A	70.463	99.278	72.3859	178.476	66.6699	83.015	118.95	130.993	45.3412	77.1028	71.6553	25.4791	121.572	Tumor	1	11.1333	NA	47	female	III	NA	M0	N2	T3	NO	-150.531	high_s1p	-150.531	T3	N2	M0
TCGA-AA-A01F-01A	114.693	94.2606	56.7824	139.269	103.094	96.0997	124.7	135.688	53.9892	8.55161	25.7348	2.88942	143.855	Tumor	0	32.4667	NA	72	male	III	NA	M0	N1	T3	NO	-235.798	low_s1p	-235.798	T3	N1	M0
TCGA-AA-A01G-01A	73.8246	88.9234	61.9036	145.106	106.312	86.9651	122.214	87.1507	47.4961	27.134	32.5528	5.8173	130.959	Tumor	0	12.1667	NA	63	male	II	NA	M0	N0	T3	NO	-196.251	low_s1p	-196.251	T3	N0	M0
TCGA-AA-A01I-01A	61.9838	103.353	53.5283	164.357	114.537	93.4009	129.403	65.1623	80.1626	8.35737	41.8139	9.67855	74.3399	Tumor	0	31.4333	NA	76	male	I	NA	M0	N0	T2	NO	-268.559	low_s1p	-268.559	T2	N0	M0
TCGA-AA-A01K-01A	86.4189	85.5078	71.0882	181.47	106.355	88.6498	114.716	97.421	53.3224	63.3851	71.4772	11.379	121.066	Tumor	0	31.4333	NA	74	female	III	NA	M0	N2	T3	NO	-164.095	high_s1p	-164.095	T3	N2	M0
TCGA-AA-A01P-01A	100.096	108.718	62.9455	251.713	140.701	86.7506	99.0608	92.4212	59.6861	79.2169	78.6533	35.7614	115.519	Tumor	1	38.6	NA	80	female	III	NA	M0	N1	T3	NO	-175.938	high_s1p	-175.938	T3	N1	M0
TCGA-AA-A01Q-01A	55.0125	77.9046	31.9482	213.445	78.4232	75.9274	128.542	100.38	43.2019	29.8842	40.383	13.3293	119.712	Tumor	0	1.03333	NA	48	female	II	NA	M0	N0	T3	NA	-167.15	high_s1p	-167.15	T3	N0	M0
TCGA-AA-A01R-01A	82.2937	55.3434	101.057	241.344	181.238	78.3233	98.127	119.661	28.5952	67.1435	53.9842	27.803	163.352	Tumor	0	35.5	NA	47	male	III	NA	M0	N2	T3	YES	-95.1184	high_s1p	-95.1184	T3	N2	M0
TCGA-AA-A01S-01A	35.28	98.9866	60.3403	146.781	86.7705	78.9072	105.191	104.248	36.4845	28.7184	25.5197	5.22837	164.711	Tumor	0	1.03333	NA	47	female	III	NA	M0	N1	T3	NA	-185.66	low_s1p	-185.66	T3	N1	M0
TCGA-AA-A01T-01A	55.7463	60.6437	97.6564	222.979	153.202	83.175	98.5472	109.678	5.35721	50.7252	35.8389	6.62703	158.346	Tumor	0	33.5	NA	63	female	III	NA	M0	N1	T3	NO	-98.4507	high_s1p	-98.4507	T3	N1	M0
TCGA-AA-A01V-01A	82.9397	109.242	76.0696	211.187	113.274	83.0109	135.344	106.071	36.1847	24.7589	37.6485	10.4222	140.66	Tumor	0	1.03333	NA	59	male	I	NA	M0	N0	T2	NA	-203.679	low_s1p	-203.679	T2	N0	M0
TCGA-AA-A01X-01A	71.8265	94.5584	58.6627	173.818	72.4978	71.3756	124.814	83.292	38.3245	23.1589	51.6199	7.76335	123.637	Tumor	0	26.3667	NA	80	female	III	NA	M0	N1	T2	NO	-181.1	high_s1p	-181.1	T2	N1	M0
TCGA-AA-A01Z-01A	56.2749	95.843	56.1808	146.442	102.368	82.1791	121.224	115.203	58.9458	33.108	48.6776	7.02395	135.695	Tumor	0	37.5333	NA	68	male	II	NA	M0	N0	T3	NO	-203.86	low_s1p	-203.86	T3	N0	M0
TCGA-AA-A024-01A	76.8496	91.5857	52.9553	185.103	100.904	100.592	137.164	109.734	46.9848	22.5384	36.0697	3.60781	149.277	Tumor	1	39.6	NA	81	male	II	NA	M0	N0	T3	NO	-216.624	low_s1p	-216.624	T3	N0	M0
TCGA-AA-A029-01A	56.5812	101.399	44.2069	172.257	100.826	90.9326	114.65	105.082	49.465	26.4229	32.2438	7.53797	161.209	Tumor	0	52.7	NA	67	male	II	NA	M0	N0	T3	NO	-215.374	low_s1p	-215.374	T3	N0	M0
TCGA-AA-A02E-01A	68.3842	114.879	59.6823	144.432	107.43	91.0516	107.319	112.979	22.9887	28.7233	42.0337	6.28537	132.268	Tumor	1	3	NA	82	female	IV	NA	M1	N1	T3	NA	-200.196	low_s1p	-200.196	T3	N1	M1
TCGA-AA-A02F-01A	48.2799	43.9456	58.2041	116.454	45.1132	68.2088	131.966	58.8411	67.996	21.9023	41.5232	3.1259	113.811	Tumor	0	40.5333	NA	68	female	IV	NA	M1	N1	T3	NO	-158.248	high_s1p	-158.248	T3	N1	M1
TCGA-AA-A02H-01A	54.4686	74.9105	62.244	159.177	93.9984	80.9589	114.566	119.829	55.5536	27.3845	51.4276	5.53342	122.554	Tumor	1	2.03333	NA	74	female	IV	NA	M1	N2	T3	NA	-184.039	low_s1p	-184.039	T3	N2	M1
TCGA-AA-A02J-01A	65.6944	55.4804	53.2893	141.461	69.1079	81.6687	114.459	91.566	50.6787	16.7182	23.2168	3.4574	149.632	Tumor	1	5.1	NA	70	female	IV	NA	M1	N0	T3	NA	-171.11	high_s1p	-171.11	T3	N0	M1
TCGA-AA-A02K-01A	64.3904	71.1778	42.9795	130.311	109.647	80.8781	97.4931	85.9209	65.8747	22.5025	24.6871	6.42941	124.552	Tumor	1	14.2	NA	50	male	IV	NA	M1	N2	T4	NO	-195.428	low_s1p	-195.428	T4	N2	M1
TCGA-AA-A02O-01A	60.7105	72.2751	54.5825	184.929	88.3781	79.647	118.359	105.809	44.3323	22.2317	38.6924	12.1616	131.285	Tumor	0	0.933333	NA	82	male	II	NA	M0	N0	T3	NA	-174.023	high_s1p	-174.023	T3	N0	M0
TCGA-AA-A02R-01A	95.565	121.013	58.0345	258.818	152.645	101.96	98.4311	120.15	61.3789	83.9228	74.808	39.4257	153.867	Tumor	1	22.3333	NA	84	female	II	NA	M0	N0	T3	NA	-200.43	low_s1p	-200.43	T3	N0	M0
TCGA-AA-A02W-01A	55.2583	64.2316	64.681	141.638	68.4029	77.5164	112.699	86.3641	56.3719	26.4121	49.301	7.75416	118.187	Tumor	0	41.5667	NA	73	female	I	NA	M0	N0	T2	NO	-171.708	high_s1p	-171.708	T2	N0	M0
TCGA-AA-A02Y-01A	58.6938	92.0898	26.1137	222.247	141.786	78.8887	139.295	120.134	61.8342	25.9581	17.7209	5.76379	149.034	Tumor	0	40.5333	NA	73	male	I	NA	M0	N0	T2	NO	-206.855	low_s1p	-206.855	T2	N0	M0
TCGA-AA-A03J-01A	66.0568	78.913	80.8237	221.59	150.009	73.804	90.7226	126.805	38.6197	46.9226	61.1673	27.2441	127.929	Tumor	0	41.5333	NA	65	female	I	NA	M0	N0	T2	NO	-144.414	high_s1p	-144.414	T2	N0	M0
TCGA-AD-5900-01A	121.641	104.044	42.298	199.943	69.8649	87.9788	114.439	92.2869	51.7985	50.6297	67.0568	22.1086	134.449	Tumor	0	12.3333	white	67	male	I	NA	MX	N0	T2	NO	-193.192	low_s1p	-193.192	T2	N0	MX
TCGA-AD-6548-01A	97.1355	88.0319	78.048	190.9	118.844	79.3692	113.354	96.4931	54.1599	53.636	58.3973	26.0453	122.109	Tumor	0	21.6667	white	81	female	I	NA	M0	N0	T2	NO	-167.925	high_s1p	-167.925	T2	N0	M0
TCGA-AD-6888-01A	38.455	95.0584	28.8789	177.106	108.806	82.7149	141.593	95.6673	66.3875	9.81644	14.2989	3.15194	129.649	Tumor	1	15.7333	white	73	male	III	NA	M0	N1b	T3	NO	-234.344	low_s1p	-234.344	T3	N1	M0
TCGA-AD-6889-01A	97.3456	103.291	54.485	189.072	97.9227	87.0909	123.518	108.011	61.6729	34.4827	36.1001	5.78861	133.106	Tumor	1	84.4	asian	76	male	II	NA	M0	N0	T3	NO	-217.572	low_s1p	-217.572	T3	N0	M0
TCGA-AD-6890-01A	71.794	62.6209	48.098	172.078	111.68	79.8034	78.8625	97.9241	48.0797	39.3109	44.0343	11.6275	137.23	Tumor	0	24.8667	white	65	male	NA	NA	MX	N0	T1	NO	-151.193	high_s1p	-151.193	T1	N0	MX
TCGA-AD-6895-01A	115.895	104.766	54.9077	195.31	132.361	88.2117	136.755	99.5334	77.0693	68.8002	52.996	18.8422	119.224	Tumor	0	25.4333	white	84	male	III	NA	M0	N1a	T3	NO	-201.247	low_s1p	-201.247	T3	N1	M0
TCGA-AD-6899-01A	101.645	91.6773	70.7742	201.208	113.924	73.6938	104.531	105.231	51.8242	48.3274	70.1586	35.3288	104.68	Tumor	1	5.86667	white	84	male	III	NA	MX	N2b	T4a	NO	-168.868	high_s1p	-168.868	T4	N2	MX
TCGA-AD-6901-01A	89.6402	64.7877	71.3844	187.306	108.619	77.3618	118.573	112.451	39.2383	73.7142	66.1027	23.0858	96.1161	Tumor	1	22.7333	white	78	male	NA	NA	MX	N0	T3	NO	-107.674	high_s1p	-107.674	T3	N0	MX
TCGA-AD-6963-01A	77.7531	89.9764	44.135	201.6	130.036	83.7714	107.808	100.528	51.9202	29.1946	40.4146	15.5323	140.357	Tumor	0	27.8	white	58	male	NA	NA	MX	N0	T3	NO	-196.474	low_s1p	-196.474	T3	N0	MX
TCGA-AD-6964-01A	104.659	64.8574	74.8691	214.886	108.353	79.4185	108.067	97.6054	54.8918	55.3094	69.0977	43.3875	124.088	Tumor	1	11.0333	white	58	male	NA	NA	NA	N2b	T4a	NO	-143.858	high_s1p	-143.858	T4	N2	NA
TCGA-AD-6965-01A	70.6651	64.1393	71.3848	133.616	100.005	83.9933	114.591	119.538	50.9101	23.0986	44.4932	8.35738	112.065	Tumor	0	26.8333	white	62	male	III	NA	M0	N2b	T4a	NO	-175.944	high_s1p	-175.944	T4	N2	M0
TCGA-AD-A5EK-01A	68.0404	75.3739	67.1027	172.356	64.8902	78.6422	114.003	103.37	51.2447	11.8239	42.4372	8.93683	112.257	Tumor	0	16.6667	black or african american	51	male	I	NA	MX	N0	T2	NO	-193.437	low_s1p	-193.437	T2	N0	MX
TCGA-AF-2687-01A	102.615	46.4047	77.9083	179.447	108.989	78.7204	92.6576	81.8038	59.5171	61.1959	80.923	35.7905	98.1903	Tumor	0	47.5667	white	57	male	III	NA	M0	N2	T3	YES	-123.446	high_s1p	-123.446	T3	N2	M0
TCGA-AF-2690-01A	129.265	73.1512	118.049	211.667	95.3224	76.9535	113.834	111.692	68.8623	58.878	83.4545	37.649	122.761	Tumor	1	17.4667	white	76	female	III	NA	M0	N2	T3	NO	-160.089	high_s1p	-160.089	T3	N2	M0
TCGA-AF-2691-01A	102.228	90.7774	87.3705	181.595	141.335	89.5356	113.856	109.803	59.0992	46.8594	61.8129	14.5943	108.073	Tumor	0	43.6333	white	48	female	I	NA	M0	N0	T1	NO	-192.553	low_s1p	-192.553	T1	N0	M0
TCGA-AF-2692-01A	101.956	87.4901	75.5936	161.617	80.9207	79.5512	122.353	116.284	49.6167	33.3835	58.6565	8.53374	117.561	Tumor	0	13.7333	white	54	female	II	YES	M0	N0	T3	NO	-183.275	low_s1p	-183.275	T3	N0	M0
TCGA-AF-2693-01A	89.8529	99.4465	82.053	180.457	109.765	86.0699	103.674	80.0367	73.8161	33.7036	54.588	16.4164	140.937	Tumor	0	38.5	white	75	male	I	NA	MX	N0	T2	NO	-225.629	low_s1p	-225.629	T2	N0	MX
TCGA-AF-3400-01A	127.178	77.3799	121.349	220.716	128.545	79.8091	138.324	113.317	65.0812	107.23	96.4165	47.9581	146.94	Tumor	0	34.9667	white	54	male	II	NA	M0	N0	T3	YES	-115.041	high_s1p	-115.041	T3	N0	M0
TCGA-AF-3911-01A	81.9973	84.628	84.8353	165.265	112.559	79.1028	119.096	113.163	50.2107	45.8844	59.7214	11.9833	128.492	Tumor	0	38.2667	white	48	male	III	NA	MX	N2	T3	YES	-168.057	high_s1p	-168.057	T3	N2	MX
TCGA-AF-3913-01A	63.2217	78.9278	69.0826	150.785	74.8368	72.52	111.907	105.46	35.0705	45.4975	65.1524	10.9506	129.056	Tumor	1	10.5333	black or african american	60	male	IV	NO	M1	N1	T3	NO	-141.021	high_s1p	-141.021	T3	N1	M1
TCGA-AF-4110-01A	84.816	92.4629	112.09	195.1	110.248	79.0713	115.832	95.8507	62.5707	47.9244	62.4069	26.8808	119.001	Tumor	0	30.4	white	77	male	IV	NA	MX	N2b	T4a	NO	-186.181	low_s1p	-186.181	T4	N2	MX
TCGA-AF-5654-01A	93.5023	69.4499	71.3662	132.868	63.8185	71.6229	117.804	100.165	74.9824	9.98106	35.9317	6.02124	136.555	Tumor	1	17.0667	white	73	female	I	NA	M0	N0	T2	NO	-206.074	low_s1p	-206.074	T2	N0	M0
TCGA-AF-6136-01A	81.419	92.8647	69.1912	153.901	92.2733	71.365	119.009	105.242	57.3898	18.4992	41.3736	11.6861	85.6035	Tumor	0	24.7	white	72	female	III	NA	MX	N1b	T3	YES	-203.12	low_s1p	-203.12	T3	N1	MX
TCGA-AF-6655-01A	74.7852	79.3252	85.8066	177.196	93.6505	72.0446	114.788	92.5716	48.3882	57.288	67.589	17.4773	100.869	Tumor	0	20.3	white	66	male	III	NA	M0	N1	T2	NO	-142.47	high_s1p	-142.47	T2	N1	M0
TCGA-AF-6672-01A	97.2717	83.953	54.8547	157.984	91.2355	70.6312	125.873	81.5583	64.1231	26.4598	37.2858	9.74291	102.264	Tumor	0	24.9333	white	43	male	IV	YES	MX	N2b	T4a	YES	-192.248	low_s1p	-192.248	T4	N2	MX
TCGA-AF-A56K-01A	92.0398	47.2187	100.538	160.13	85.0754	73.3919	98.8401	94.77	49.9222	45.0293	71.4747	16.644	119.366	Tumor	0	87.8333	black or african american	56	male	II	NA	M0	N0	T3	NO	-125.504	high_s1p	-125.504	T3	N0	M0
TCGA-AF-A56L-01A	56.6162	67.7766	62.2732	153.752	93.4768	75.6124	108.86	104.862	55.4534	39.1353	60.4858	11.2366	136.095	Tumor	0	66.9	black or african american	48	female	III	NA	M0	N2	T3	NO	-159.707	high_s1p	-159.707	T3	N2	M0
TCGA-AF-A56N-01A	80.0733	69.3092	86.2707	156.979	73.1897	72.0535	103.688	61.3217	50.7943	35.042	58.2936	13.0981	143.874	Tumor	0	12	black or african american	47	female	II	NA	M0	N0	T3	YES	-157.115	high_s1p	-157.115	T3	N0	M0
TCGA-AG-3574-01A	98.6412	88.8343	67.8659	176.068	56.8458	81.9589	140.957	102.444	54.2693	15.4249	51.4319	12.2881	161.929	Tumor	1	3.03333	NA	89	female	II	NA	M0	N0	T3	NO	-209.638	low_s1p	-209.638	T3	N0	M0
TCGA-AG-3575-01A	89.0741	13.9112	67.8086	207.595	127.638	95.6173	137.155	66.4751	53.1827	86.2023	105.222	18.6543	146.39	Tumor	0	12.1667	NA	51	male	II	NA	M0	N0	T3	NO	-76.5089	high_s1p	-76.5089	T3	N0	M0
TCGA-AG-3578-01A	91.9294	93.5873	55.0255	156.968	69.3764	75.9171	102.659	86.9284	61.869	46.5024	51.9213	15.9903	127.968	Tumor	0	32.4667	NA	76	female	II	NA	M0	N0	T3	NO	-184.871	low_s1p	-184.871	T3	N0	M0
TCGA-AG-3580-01A	81.6619	106.67	82.4622	185.467	120.558	86.3168	120.317	93.0467	36.772	26.5049	48.722	15.7202	145.449	Tumor	0	8.13333	NA	67	male	I	NA	M0	N0	T1	NO	-203.254	low_s1p	-203.254	T1	N0	M0
TCGA-AG-3581-01A	77.0471	90.4831	75.173	179.358	85.0748	90.6453	94.0106	118.541	47.135	34.2406	57.4975	17.4709	121.921	Tumor	0	7.16667	NA	63	male	I	NA	M0	N0	T2	NO	-194.023	low_s1p	-194.023	T2	N0	M0
TCGA-AG-3582-01A	75.7037	72.7138	77.0685	181.165	116.848	86.3205	117.03	90.9432	40.7986	40.1436	57.763	20.5466	135.384	Tumor	1	36.5333	NA	75	male	IV	NA	M1	N1	T3	NO	-159.689	high_s1p	-159.689	T3	N1	M1
TCGA-AG-3583-01A	91.0308	84.052	75.3898	176.015	94.5766	71.7555	130.361	123.818	60.0419	14.7384	44.573	14.5876	148.401	Tumor	1	20.3333	NA	66	male	IV	NA	M1	N2	T3	NO	-201.111	low_s1p	-201.111	T3	N2	M1
TCGA-AG-3584-01A	72.5362	85.7963	89.1032	184.108	87.4385	93.2036	102.307	92.7469	59.8591	46.7685	71.148	20.0601	147.86	Tumor	1	24.3333	NA	60	male	IV	NA	M1	N2	T3	NO	-192.09	low_s1p	-192.09	T3	N2	M1
TCGA-AG-3586-01A	63.1091	80.0635	80.5989	170.953	119.58	89.8387	111.584	103.996	48.7305	25.165	49.2227	13.7014	155.107	Tumor	0	1.03333	NA	72	female	III	NA	M0	N2	T3	NA	-193.468	low_s1p	-193.468	T3	N2	M0
TCGA-AG-3587-01A	67.9745	50.6107	82.783	168.849	93.9157	89.8692	100.034	62.0873	38.8753	41.3953	57.5304	15.911	151.373	Tumor	0	46.6667	NA	65	male	I	NO	M0	N0	T2	YES	-137.96	high_s1p	-137.96	T2	N0	M0
TCGA-AG-3591-01A	93.5457	78.2264	64.7291	176.164	121.819	81.5237	128.147	68.0462	54.4442	32.8155	46.7431	9.58743	137.143	Tumor	0	34.5	NA	66	female	II	NA	M0	N0	T3	YES	-181.379	high_s1p	-181.379	T3	N0	M0
TCGA-AG-3592-01A	64.8542	80.7068	84.6485	172.114	96.8766	66.1792	113.945	85.8074	50.0423	24.4823	58.0456	15.1301	112.95	Tumor	0	34.5	NA	68	male	II	NA	M0	N0	T3	NO	-172.446	high_s1p	-172.446	T3	N0	M0
TCGA-AG-3593-01A	81.9375	81.8898	80.8267	189.455	99.0063	78.8908	112.812	89.7721	45.2456	18.3637	52.5181	23.1757	115.478	Tumor	0	34.5	NA	72	female	II	NA	M0	N0	T3	YES	-187.662	low_s1p	-187.662	T3	N0	M0
TCGA-AG-3594-01A	89.8659	92.1996	54.9159	237.635	118.192	87.2248	127.163	38.8349	61.4004	41.9152	51.8531	21.6931	134.201	Tumor	1	2.03333	NA	77	male	II	NA	M0	N0	T3	NO	-198.91	low_s1p	-198.91	T3	N0	M0
TCGA-AG-3598-01A	67.1373	83.6334	69.1047	217.568	117.419	88.3581	126.97	84.4741	31.9652	29.2101	47.9456	18.0976	157.891	Tumor	0	50.7333	NA	69	male	II	NA	M0	N0	T3	NO	-174.747	high_s1p	-174.747	T3	N0	M0
TCGA-AG-3599-01A	86.3507	91.1398	61.8267	205.887	134.745	93.4013	123.756	87.4146	49.5633	24.4488	48.9662	18.1375	138.43	Tumor	0	12.2	NA	70	male	I	NA	M0	N0	T2	NO	-209.656	low_s1p	-209.656	T2	N0	M0
TCGA-AG-3600-01A	93.6774	84.3561	62.2479	206.293	102.651	82.3223	118.818	103.258	49.6207	52.5731	59.3034	15.7129	147.792	Tumor	0	6.13333	NA	62	male	III	NA	M0	N2	T3	YES	-163.726	high_s1p	-163.726	T3	N2	M0
TCGA-AG-3605-01A	77.6491	68.6714	62.9796	187.305	83.0024	70.9756	121.595	110.111	49.807	19.5931	42.0777	8.5546	168.127	Tumor	0	1	NA	85	female	IV	NA	M1	N1	T3	NA	-169.861	high_s1p	-169.861	T3	N1	M1
TCGA-AG-3608-01A	77.3228	77.032	73.0796	197.857	128.294	80.2715	103.007	114.042	48.9236	37.6111	55.3509	16.3448	151.16	Tumor	0	16.1667	NA	79	female	II	NA	M0	N0	T3	NO	-168.616	high_s1p	-168.616	T3	N0	M0
TCGA-AG-3609-01A	73.3141	80.9901	104.525	193.472	121.142	69.4091	86.8688	90.0461	64.442	63.0841	76.8372	14.3122	163.637	Tumor	0	20.2667	NA	65	female	III	NA	M0	N2	T3	NO	-151.757	high_s1p	-151.757	T3	N2	M0
TCGA-AG-3611-01A	61.6846	81.2996	45.9997	164.719	125.869	84.2267	115.454	77.4737	40.2497	47.5687	32.6839	8.05381	124.519	Tumor	0	14.1333	NA	72	male	II	NA	M0	N0	T3	NO	-158.207	high_s1p	-158.207	T3	N0	M0
TCGA-AG-3612-01A	87.4707	56.043	73.9837	186.141	89.8336	78.5223	114.972	116.905	56.8619	50.0357	70.2799	18.8933	142.019	Tumor	0	20.2667	NA	55	female	III	NA	M0	N1	T3	NO	-141.391	high_s1p	-141.391	T3	N1	M0
TCGA-AG-3726-01A	82.1074	98.5851	135.671	191.898	129.854	96.1571	137.802	121.678	42.4718	51.363	85.7261	20.4804	205.653	Tumor	0	8.1	NA	63	female	I	NA	M0	N0	T2	NO	-185.851	low_s1p	-185.851	T2	N0	M0
TCGA-AG-3727-01A	153.546	100.761	144.191	214.934	140.295	81.8564	128.678	154.687	24.1945	48.3999	72.9097	24.1596	220.222	Tumor	0	1	NA	78	female	III	NA	M0	N1	T3	NA	-158.412	high_s1p	-158.412	T3	N1	M0
TCGA-AG-3728-01A	107.89	66.5814	114.978	215.275	144.855	75.4014	104.594	145.528	33.1669	65.5719	83.2325	29.2934	155.207	Tumor	0	30.4	NA	73	male	III	NA	M0	N1	T3	NO	-109.578	high_s1p	-109.578	T3	N1	M0
TCGA-AG-3731-01A	107.23	79.5339	94.9034	189.154	92.0371	73.4944	96.9283	91.3939	69.3444	55.0074	75.3023	35.6242	105.261	Tumor	0	37.5333	NA	65	male	IV	NA	M1	N1	T3	NO	-167.365	high_s1p	-167.365	T3	N1	M1
TCGA-AG-3732-01A	99.9137	84.4899	63.2117	173.152	93.8001	90.3276	116.253	79.3876	68.7037	50.4173	40.6287	20.9962	88.9452	Tumor	0	33.4333	NA	78	female	I	NA	M0	N0	T2	NO	-193.104	low_s1p	-193.104	T2	N0	M0
TCGA-AG-3742-01A	61.2438	79.2765	56.8339	142.663	87.6723	97.9873	119.619	87.1607	52.7201	29.8274	56.8366	9.56214	115.772	Tumor	0	1	NA	85	female	I	NA	M0	N0	T1	NA	-200.157	low_s1p	-200.157	T1	N0	M0
TCGA-AG-3878-01A	109.218	101.363	90.5676	223.655	130.352	86.8645	116.681	131.947	54.9863	89.2687	89.7555	31.0111	165.57	Tumor	0	1	NA	64	male	I	NA	M0	N0	T2	NA	-153.945	high_s1p	-153.945	T2	N0	M0
TCGA-AG-3881-01A	141.162	56.5007	124.728	224.242	153.806	85.4397	111.014	112.572	42.6799	134.536	85.6522	33.3298	211.986	Tumor	0	19.3	NA	83	female	II	NA	M0	N0	T3	NO	-50.0848	high_s1p	-50.0848	T3	N0	M0
TCGA-AG-3882-01A	109.319	72.4408	123.56	223.016	145.012	79.4323	100.505	125.338	41.2021	44.4138	75.5425	38.6307	146.147	Tumor	0	20.2667	NA	66	female	I	NA	M0	N0	T2	NO	-148.662	high_s1p	-148.662	T2	N0	M0
TCGA-AG-3883-01A	106.066	58.892	142.682	207.857	105.572	75.3004	99.4651	104.973	37.8542	110.016	99.6369	38.7838	196.127	Tumor	0	1.03333	NA	69	male	I	NA	M0	N0	T2	NA	-62.0303	high_s1p	-62.0303	T2	N0	M0
TCGA-AG-3885-01A	109.232	105.182	116.656	218.842	143.835	87.5505	99.9226	165.581	27.4871	36.3648	61.0898	21.5782	161.668	Tumor	0	18.2	NA	71	female	III	NA	M0	N1	T3	YES	-183.855	low_s1p	-183.855	T3	N1	M0
TCGA-AG-3887-01A	78.6211	91.3565	82.806	200.277	99.2433	57.2168	130.667	127.612	46.0489	29.524	58.3573	14.2191	152.863	Tumor	0	37.4667	NA	68	male	II	NA	M0	N0	T3	YES	-165.098	high_s1p	-165.098	T3	N0	M0
TCGA-AG-3890-01A	98.2521	84.7225	86.392	190.991	116.67	80.5766	119.961	114.977	47.7224	30.4549	63.2364	22.299	110.55	Tumor	0	17.2667	NA	62	male	I	NA	M0	N0	T2	NO	-182.567	low_s1p	-182.567	T2	N0	M0
TCGA-AG-3892-01A	98.4706	94.1331	71.4223	228.893	122.049	90.4676	124.042	93.3459	48.4828	36.8659	48.4335	20.168	148.902	Tumor	0	13.2	NA	57	female	I	NA	M0	N0	T1	NO	-196.218	low_s1p	-196.218	T1	N0	M0
TCGA-AG-3893-01A	82.2358	92.3235	87.2274	182.991	116.458	89.8796	103.373	128.076	58.0623	56.1132	73.2267	13.0386	120.163	Tumor	0	35.5	NA	74	male	III	NA	M0	N1	T3	NO	-184.152	low_s1p	-184.152	T3	N1	M0
TCGA-AG-3894-01A	89.1932	70.4427	78.1216	183.461	83.7337	89.7113	124.894	94.06	19.8843	24.7166	47.7901	11.133	143.359	Tumor	0	14.2	NA	65	male	II	NA	M0	N0	T3	YES	-155.322	high_s1p	-155.322	T3	N0	M0
TCGA-AG-3896-01A	71.4819	72.8829	78.9618	178.109	94.5055	78.884	116.121	86.9902	49.2682	39.015	61.153	15.5989	127.932	Tumor	0	1.03333	NA	85	female	I	NA	M0	N0	T2	NA	-162.02	high_s1p	-162.02	T2	N0	M0
TCGA-AG-3898-01A	92.9687	90.4826	62.7102	177.443	119.82	78.8762	97.9943	94.2664	56.8741	50.9705	61.9037	19.8292	131.799	Tumor	0	48.7	NA	61	male	II	NA	M0	N0	T3	NO	-175.262	high_s1p	-175.262	T3	N0	M0
TCGA-AG-3901-01A	99.5411	84.994	78.2166	193.212	97.0192	82.4162	115.291	106.018	63.5825	60.4497	85.3004	34.8715	127.118	Tumor	0	25.3667	NA	67	female	III	NA	M0	N1	T3	NO	-170.543	high_s1p	-170.543	T3	N1	M0
TCGA-AG-3902-01A	75.4218	82.8736	85.9777	198.492	134.698	81.4919	105.215	111.022	65.0216	25.0249	57.0072	28.7548	133.205	Tumor	0	32.4667	NA	61	male	II	NA	M0	N0	T3	NO	-204.362	low_s1p	-204.362	T3	N0	M0
TCGA-AG-3909-01A	76.1077	92.4454	75.7324	184.877	111.469	95.9643	116.146	115.71	37.3691	38.9784	61.2364	14.3699	120.734	Tumor	0	20.2667	NA	69	female	III	NA	M0	N1	T3	NO	-186.8	low_s1p	-186.8	T3	N1	M0
TCGA-AG-3999-01A	57.0238	68.3229	98.2844	158.827	78.2911	103.358	106.186	137.133	36.0881	67.1678	64.9851	11.8853	176.94	Tumor	0	28.4333	NA	61	female	III	NA	M0	N2	T3	NO	-140.601	high_s1p	-140.601	T3	N2	M0
TCGA-AG-4001-01A	87.4165	71.2849	78.9132	188.936	87.3544	87.6823	122.891	99.1522	42.8263	67.7481	82.3667	29.5449	116.482	Tumor	0	36.5333	NA	74	female	II	NA	M0	N0	T3	NO	-134.045	high_s1p	-134.045	T3	N0	M0
TCGA-AG-4005-01A	74.7427	91.8218	73.6815	157.799	86.7384	88.8035	109.557	149.8	44.9702	47.8644	64.858	11.3871	132.31	Tumor	0	14.2333	NA	64	male	IV	NA	M1	N2	T3	NO	-177.731	high_s1p	-177.731	T3	N2	M1
TCGA-AG-4007-01A	75.7797	79.6314	113.218	194.444	115.29	78.5148	134.576	96.417	39.0363	40.0799	69.9787	22.965	125.024	Tumor	0	1.03333	NA	87	male	IV	NA	M1	N2	T4	NA	-157.103	high_s1p	-157.103	T4	N2	M1
TCGA-AG-4008-01A	81.6788	76.1726	86.3382	180.082	102.539	87.3677	106.229	91.4948	60.1846	51.183	76.5166	19.7028	109.494	Tumor	0	17.2667	NA	63	male	II	NA	M0	N0	T3	NO	-172.542	high_s1p	-172.542	T3	N0	M0
TCGA-AG-4021-01A	91.8127	76.8546	74.2104	157.306	61.3276	92.4468	110.688	75.5126	60.5814	51.2332	55.5868	16.5826	100.013	Tumor	1	4.03333	NA	84	female	IV	NA	M1	N2	T3	NO	-178.649	high_s1p	-178.649	T3	N2	M1
TCGA-AG-4022-01A	83.8645	76.7897	87.0612	170.982	104.214	77.5238	112.393	113.054	69.7956	41.1669	67.8151	21.1575	88.5463	Tumor	0	46.6667	NA	59	female	II	NA	M0	N0	T3	YES	-182.942	low_s1p	-182.942	T3	N0	M0
TCGA-AG-A002-01A	143.399	56.022	56.7493	159.22	50.7233	118.61	111.774	104.863	75.7575	40.7773	44.3574	4.32119	122.334	Tumor	0	21.2667	NA	35	male	I	NA	M0	N0	T2	NO	-209.613	low_s1p	-209.613	T2	N0	M0
TCGA-AG-A008-01A	103.101	100.831	47.5129	187.094	94.1416	68.3975	131.822	101.214	35.9816	12.7314	26.0509	7.85352	134.021	Tumor	0	14.1333	NA	50	female	I	NA	M0	N0	T2	NO	-192.479	low_s1p	-192.479	T2	N0	M0
TCGA-AG-A00C-01A	51.1564	84.5067	40.2238	175.336	109.767	79.0441	121.589	118.325	24.5357	9.24476	24.4824	4.75401	123.602	Tumor	0	6.1	NA	49	female	III	NA	M0	N1	T3	YES	-178.842	high_s1p	-178.842	T3	N1	M0
TCGA-AG-A00H-01A	64.9765	77.1137	64.7252	166.02	103.118	83.9407	107.496	108.258	37.7738	63.0322	72.4963	7.58879	122.672	Tumor	0	26.3333	NA	75	male	II	NA	M0	N0	T3	YES	-135.796	high_s1p	-135.796	T3	N0	M0
TCGA-AG-A00Y-01A	58.4103	95.0142	60.1553	173.267	111.501	82.529	118.261	122.366	31.793	25.028	56.0151	19.3562	154.731	Tumor	0	23.3333	NA	68	male	II	NA	M0	N0	T3	NO	-184.308	low_s1p	-184.308	T3	N0	M0
TCGA-AG-A011-01A	64.8146	101.117	55.2144	194.088	91.0169	74.4997	110.492	119.978	22.9331	33.8986	43.5776	7.53897	133.641	Tumor	0	37.5333	NA	80	male	II	NA	M0	N0	T3	NO	-164.651	high_s1p	-164.651	T3	N0	M0
TCGA-AG-A014-01A	40.052	91.077	75.3766	160.106	95.8118	101.435	87.4831	121.974	15.9123	31.4253	45.0541	10.3631	135.64	Tumor	0	16.1667	NA	86	male	I	NA	M0	N0	T2	NA	-176.999	high_s1p	-176.999	T2	N0	M0
TCGA-AG-A015-01A	64.4165	94.7646	50.0474	151.271	90.2483	87.394	134.883	115.152	53.9783	15.5234	41.139	8.01211	119.714	Tumor	0	36.5333	NA	64	female	I	NA	M0	N0	T1	NO	-220.613	low_s1p	-220.613	T1	N0	M0
TCGA-AG-A016-01A	59.7456	76.0696	77.7635	131.415	101.187	89.0972	118.647	106.661	13.9505	17.6949	41.8234	4.93575	143.814	Tumor	0	9.2	NA	55	male	IV	NA	M1	N2	T3	NO	-161.422	high_s1p	-161.422	T3	N2	M1
TCGA-AG-A01J-01A	45.7588	82.472	76.2886	161.174	97.3135	90.9837	103.219	118.487	55.0957	25.7985	35.6145	4.89769	129.811	Tumor	0	1.03333	NA	59	female	II	NA	M0	N0	T3	NA	-202.753	low_s1p	-202.753	T3	N0	M0
TCGA-AG-A01N-01A	52.4158	59.5577	86.5351	140.871	81.1743	80.1876	97.5181	86.946	39.2097	28.689	44.4794	4.3518	119.84	Tumor	0	31.4333	NA	68	female	IV	NA	M1	N0	T2	NO	-150.266	high_s1p	-150.266	T2	N0	M1
TCGA-AG-A020-01A	46.7619	80.7199	41.2434	158.142	104.202	70.5809	124.142	77.3143	65.267	26.6125	28.1548	7.64483	105.333	Tumor	0	1.03333	NA	57	female	III	NA	M0	N1	T3	NA	-189.955	low_s1p	-189.955	T3	N1	M0
TCGA-AG-A023-01A	107.354	73.0513	105.643	168.088	104.919	78.2183	108.444	135.728	54.701	44.438	67.2039	7.39947	135.099	Tumor	1	52.7	NA	62	female	IV	NA	M1	N2	T4	NO	-161.533	high_s1p	-161.533	T4	N2	M1
TCGA-AG-A025-01A	67.1249	84.9613	91.989	162.357	99.2851	79.4359	96.6024	118.651	30.4012	34.8068	55.5758	8.47852	155.058	Tumor	0	50.6667	NA	62	female	I	NA	M0	N0	T1	NA	-159.992	high_s1p	-159.992	T1	N0	M0
TCGA-AG-A026-01A	56.6531	67.6289	63.973	153.05	74.1426	83.0695	116.583	110.926	44.4075	29.7559	59.8515	1.95427	126.159	Tumor	1	1.96667	NA	66	male	II	NA	M0	N0	T4	NA	-165.35	high_s1p	-165.35	T4	N0	M0
TCGA-AG-A02G-01A	71.3616	65.5463	113.201	165.252	121.146	82.4025	94.6444	134.906	54.0632	27.0999	36.22	5.53417	130.452	Tumor	1	39.5	NA	66	male	IV	NA	M1	N1	T2	NO	-174.912	high_s1p	-174.912	T2	N1	M1
TCGA-AG-A02N-01A	89.0017	91.5971	42.7321	164.831	103.252	80.6034	117.254	83.8945	57.9923	25.1985	37.9831	10.4832	103.216	Tumor	0	62.8333	NA	67	male	II	NA	M0	N0	T3	NA	-204.994	low_s1p	-204.994	T3	N0	M0
TCGA-AG-A02X-01A	57.789	104.004	57.5432	134.899	77.2682	67.8294	121.013	83.5006	73.158	21.4707	31.619	4.70339	140.863	Tumor	0	41.5667	NA	77	male	I	NA	M0	N0	T2	NA	-223.521	low_s1p	-223.521	T2	N0	M0
TCGA-AG-A032-01A	59.2142	91.4064	86.9897	172.966	110.004	79.0687	116.908	126.162	38.6239	20.4768	45.7226	8.44461	131.931	Tumor	0	38.5667	NA	68	male	III	NA	M0	N1	T3	YES	-188.622	low_s1p	-188.622	T3	N1	M0
TCGA-AG-A036-01A	67.9989	53.7641	78.0341	157.033	111.746	76.0702	119.742	85.6929	45.7838	34.7607	52.5721	10.3258	88.3821	Tumor	0	118.733	NA	71	male	III	NA	M0	N2	T3	YES	-140.857	high_s1p	-140.857	T3	N2	M0
TCGA-AH-6544-01A	54.8138	94.8134	37.4659	188.924	130.453	84.5883	109.025	114.264	56.017	20.2796	26.7107	2.26052	128.435	Tumor	0	39.1	white	60	male	NA	YES	M1	N1	T3	NO	-215.139	low_s1p	-215.139	T3	N1	M1
TCGA-AH-6547-01A	109.669	91.1059	78.3364	196.033	112.894	80.8231	100.19	95.3373	89.7516	43.0523	72.6272	38.7922	84.4234	Tumor	1	2.53333	white	79	female	NA	NA	MX	N0	T3	NO	-218.628	low_s1p	-218.628	T3	N0	MX
TCGA-AH-6549-01A	122.435	75.8218	82.7239	180.626	95.9494	84.552	107.544	71.4174	55.9311	24.9767	72.1266	12.1365	108.983	Tumor	0	17.7333	white	66	male	NA	NA	MX	NX	T3	NO	-191.328	low_s1p	-191.328	T3	NX	MX
TCGA-AH-6643-01A	106.963	100.818	66.6458	164.065	99.54	99.4272	106.096	89.7702	59.862	31.9534	47.1099	8.87026	127.916	Tumor	1	43.8	white	50	male	III	NA	M0	N2b	T3	NO	-228.153	low_s1p	-228.153	T3	N2	M0
TCGA-AH-6644-01A	85.135	48.1039	71.4083	175.649	85.717	87.3014	131.08	76.3926	53.0255	50.7215	77.0024	17.6847	92.8169	Tumor	0	27.9333	white	73	male	NA	NA	MX	NX	T3	NO	-137.709	high_s1p	-137.709	T3	NX	MX
TCGA-AH-6897-01A	65.5365	82.1053	86.3617	138.144	85.8572	80.3957	114.105	63.3875	62.6876	15.3492	40.0213	6.5214	142.369	Tumor	0	26.8	white	48	male	I	NA	M0	N0	T2	NO	-209.839	low_s1p	-209.839	T2	N0	M0
TCGA-AH-6903-01A	77.2371	100.583	36.0746	155.118	85.0044	85.4914	138.858	102.083	77.1966	7.12658	42.6867	8.14576	120.267	Tumor	0	19.7333	white	46	male	III	NA	M0	N1b	T3	NO	-256.144	low_s1p	-256.144	T3	N1	M0
TCGA-AM-5820-01A	62.7356	97.9678	54.791	134.552	62.4864	91.968	120.522	79.2698	88.8159	29.3962	56.781	10.4908	127.616	Tumor	0	0.466667	white	59	female	IV	NA	M1	N2	T4a	NA	-249.356	low_s1p	-249.356	T4	N2	M1
TCGA-AM-5821-01A	94.389	85.2613	48.5944	237.413	115.881	84.2052	87.8701	134.013	85.6418	69.5798	108.848	31.8411	150.859	Tumor	0	0.933333	white	68	female	II	NA	M0	N0	T3	NA	-185.528	low_s1p	-185.528	T3	N0	M0
TCGA-AU-3779-01A	90.3993	94.1129	92.5268	177.867	121.98	79.2779	110.527	49.9337	51.7802	37.2458	65.5247	25.1399	112.438	Tumor	0	14.7	white	80	female	II	NA	M0	N0	T3	NO	-187.925	low_s1p	-187.925	T3	N0	M0
TCGA-AU-6004-01A	89.5543	112.313	55.7009	232.61	130.486	86.2479	126.137	112.003	56.4488	51.2106	65.809	31.1722	119.919	Tumor	0	27.4667	white	69	female	I	NA	M0	N0	T2	NA	-203.799	low_s1p	-203.799	T2	N0	M0
TCGA-AY-4070-01A	102.874	38.0437	97.7798	168.156	97.9974	70.912	84.0222	58.6645	58.3748	49.7554	61.6482	15.3397	105.637	Tumor	1	16.5333	black or african american	50	female	III	NO	M0	N2	T3	NO	-117.575	high_s1p	-117.575	T3	N2	M0
TCGA-AY-4071-01A	89.2794	81.9087	89.9706	198.612	128.837	82.5613	102.042	111.153	42.4937	39.1497	67.2859	19.5631	116.032	Tumor	1	0.966667	white	63	female	I	NA	NA	N0	T1	NO	-167.814	high_s1p	-167.814	T1	N0	NA
TCGA-AY-5543-01A	84.8434	89.8608	62.491	237.092	123.986	79.604	138.313	96.0447	48.5606	13.2465	34.5349	13.2536	118.825	Tumor	0	33.4667	black or african american	65	female	IV	NA	M1	N1a	T3	NO	-204.779	low_s1p	-204.779	T3	N1	M1
TCGA-AY-6196-01A	131.987	60.0869	100.252	209.42	110.646	71.4934	105.391	107.324	62.1989	68.6562	80.8796	49.6118	85.3374	Tumor	0	0.2	white	47	male	III	NA	NA	N2b	T3	NA	-125.123	high_s1p	-125.123	T3	N2	NA
TCGA-AY-6197-01A	67.1856	111.08	81.0887	204.898	116.393	75.265	101.655	104.317	61.4976	23.8705	43.0819	19.2651	132.39	Tumor	0	21.7333	white	60	male	II	NA	NA	N0	T3	NO	-223.972	low_s1p	-223.972	T3	N0	NA
TCGA-AY-6386-01A	83.1865	105.384	60.9419	184.131	113.071	94.1028	120.471	91.9949	56.9067	21.7542	46.3189	11.7519	137.326	Tumor	0	18.0667	black or african american	66	female	III	NA	M0	N1a	T3	NO	-234.639	low_s1p	-234.639	T3	N1	M0
TCGA-AY-A54L-01A	49.3214	67.9647	44.247	114.584	57.1054	88.0117	110.559	73.0391	59.001	12.5853	16.6453	2.67925	112.437	Tumor	0	17.5	black or african american	74	female	I	NA	M0	N0	T2	NO	-202.392	low_s1p	-202.392	T2	N0	M0
TCGA-AY-A69D-01A	77.3459	86.689	61.062	143.117	71.2513	86.2638	113.498	85.9723	58.0219	16.5343	41.6571	10.6237	133.355	Tumor	0	18.1	black or african american	55	female	II	NA	M0	N0	T3	NO	-214.44	low_s1p	-214.44	T3	N0	M0
TCGA-AY-A71X-01A	85.1982	79.4668	37.4229	138.227	104.646	82.2086	121.337	89.7223	67.8879	26.1146	20.0819	3.01758	129.774	Tumor	0	19.6	black or african american	54	female	I	NA	M0	N0	T2	NO	-203.449	low_s1p	-203.449	T2	N0	M0
TCGA-AY-A8YK-01A	67.2026	83.9084	78.9363	147.962	78.7987	83.2019	116.503	70.3228	51.8534	18.62	40.4712	12.6107	107.221	Tumor	0	19.1	black or african american	44	male	IV	NA	M1	N2a	T3	NO	-200.344	low_s1p	-200.344	T3	N2	M1
TCGA-AZ-4308-01A	63.7113	69.0528	124.852	190.486	125.888	67.8801	89.1839	148.831	23.9268	81.7463	75.7119	20.6985	196.578	Tumor	0	110.8	white	47	female	III	NA	M0	N1	T3	NO	-79.1134	high_s1p	-79.1134	T3	N1	M0
TCGA-AZ-4313-01A	95.6589	100.019	55.9164	212.826	170.978	80.7128	121.352	139.188	39.3804	81.3412	30.6934	5.74663	209.652	Tumor	0	77	white	51	female	I	NA	M0	N0	T1	NO	-138.771	high_s1p	-138.771	T1	N0	M0
TCGA-AZ-4315-01A	73.3018	96.4471	59.8976	205.39	83.1622	76.6617	124.642	102.659	52.6742	48.0688	50.9325	15.1737	152.855	Tumor	0	59.2	white	61	male	II	NA	M0	N0	T3	NO	-177.714	high_s1p	-177.714	T3	N0	M0
TCGA-AZ-4323-01A	128.175	54.8306	76.6439	177.56	85.7687	68.0616	92.4507	82.3526	54.2091	43.6636	59.481	36.5684	79.7045	Tumor	1	1.43333	white	37	male	IV	NA	M1	N2	T4	NO	-133.438	high_s1p	-133.438	T4	N2	M1
TCGA-AZ-4614-01A	39.1585	83.5797	31.8426	160.357	110.275	89.8338	118.76	113.734	39.6954	53.7587	82.9254	4.50005	135.645	Tumor	1	5.73333	white	71	female	IV	NA	M1	N1	T4a	NO	-159.35	high_s1p	-159.35	T4	N1	M1
TCGA-AZ-4615-01A	120.682	118.412	56.0603	241.013	134.056	94.4848	127.037	105.58	90.5283	54.5443	68.8617	21.5657	128.778	Tumor	0	33.4	white	84	male	III	NO	M0	N1	T3	NO	-248.881	low_s1p	-248.881	T3	N1	M0
TCGA-AZ-4616-01A	79.5076	80.888	49.7696	238.628	143.754	81.4923	125.011	109.007	64.9306	57.0391	50.567	7.60222	134.529	Tumor	1	5.2	white	82	female	IV	NA	M1	N2	T3	NO	-170.272	high_s1p	-170.272	T3	N2	M1
TCGA-AZ-4682-01B	58.0679	61.2333	72.0377	160.991	106.418	70.5542	114.032	117.858	66.6825	16.2997	40.2719	5.06725	160.107	Tumor	1	22.6667	white	61	male	IV	NA	M1	N0	T3	NO	-182.17	low_s1p	-182.17	T3	N0	M1
TCGA-AZ-4684-01A	103.373	86.2674	104.477	201.481	118.04	78.8104	109.05	123.911	51.2236	69.8622	74.743	12.6697	159.631	Tumor	0	65.9	white	49	male	IV	NA	M1	N2	T3	NO	-146.439	high_s1p	-146.439	T3	N2	M1
TCGA-AZ-5403-01A	78.0345	68.4809	81.9881	160.653	71.9271	69.3354	111.35	96.5656	57.1888	60.08	65.7708	13.8523	133.169	Tumor	1	63.6667	white	43	male	II	NA	MX	N0	T3	NO	-134.925	high_s1p	-134.925	T3	N0	MX
TCGA-AZ-5407-01A	70.5572	91.0446	64.6031	180.619	79.7117	84.9724	134.573	99.9374	50.3726	16.9297	35.5267	10.1058	139.181	Tumor	0	89.4333	white	51	female	I	NA	M0	N0	T1	NO	-209.46	low_s1p	-209.46	T1	N0	M0
TCGA-AZ-6598-01A	139.798	14.8883	42.6499	196.898	66.9072	83.677	119.901	81.9581	62.6462	104.764	39.5336	19.879	146.765	Tumor	1	50.1	white	77	female	II	NA	MX	N0	T3	NO	-56.4475	high_s1p	-56.4475	T3	N0	MX
TCGA-AZ-6599-01A	106.817	83.5936	30.5838	151.577	114.361	73.7006	135.843	62.1819	90.0944	21.6975	17.5218	1.77441	134.635	Tumor	1	6.86667	white	72	male	I	NA	MX	N0	T2	NO	-225.691	low_s1p	-225.691	T2	N0	MX
TCGA-AZ-6600-01A	95.5406	95.6671	69.5983	169.901	118.415	75.1814	114.459	106.73	61.5069	63.463	70.9947	23.1746	121.396	Tumor	1	12.2667	black or african american	64	male	IV	NA	M1	N1	T4	NO	-168.892	high_s1p	-168.892	T4	N1	M1
TCGA-AZ-6601-01A	94.7535	104.586	61.1557	202.16	105.49	81.3496	120.733	112.478	62.2783	54.8923	55.5186	39.9044	135.921	Tumor	1	101.4	white	68	male	II	NA	M0	N0	T3	NO	-193.322	low_s1p	-193.322	T3	N0	M0
TCGA-AZ-6603-01A	62.5473	74.5801	85.3247	183.145	106.14	75.1124	112.36	80.3516	42.902	23.3958	62.4008	28.3894	103.693	Tumor	1	29.9667	white	77	female	NA	NA	MX	N1	T2	NO	-169.199	high_s1p	-169.199	T2	N1	MX
TCGA-AZ-6605-01A	98.9452	71.9296	82.6499	183.232	100.979	79.0414	111.433	105.192	51.4964	52.9732	74.5243	30.1089	101.542	Tumor	1	5.3	white	77	male	III	NA	M0	N1	T4	NO	-149.494	high_s1p	-149.494	T4	N1	M0
TCGA-AZ-6606-01A	68.5996	94.2955	56.2398	163.623	119.046	88.0481	113.641	127.76	49.5848	11.8349	27.3015	5.07617	121.852	Tumor	1	11.9	white	81	male	IV	NA	M1	N2	T4	NO	-220.094	low_s1p	-220.094	T4	N2	M1
TCGA-AZ-6607-01A	103.387	90.3915	97.5912	198.415	94.7887	92.0913	134.949	90.3673	83.5959	96.9858	132.225	20.8279	101.03	Tumor	1	3.23333	white	69	male	IV	NA	M1	N2	T4	NO	-169.093	high_s1p	-169.093	T4	N2	M1
TCGA-AZ-6608-01A	39.3001	67.8579	42.6641	156.99	74.4645	71.665	127.432	109.932	42.7902	7.11698	15.8218	3.22146	122.104	Tumor	1	1.96667	white	55	female	III	NA	M0	N1	T2	NO	-175.196	high_s1p	-175.196	T2	N1	M0
TCGA-BM-6198-01A	99.9303	77.9083	71.7171	199.052	128.671	75.7857	138.31	94.1864	46.1651	53.1593	46.6536	20.3803	99.7749	Tumor	0	21.5333	white	73	male	III	NA	NA	N1	T3	YES	-146.7	high_s1p	-146.7	T3	N1	NA
TCGA-CA-5254-01A	93.0511	123.875	65.4906	169.116	101.581	103.465	123.48	115.612	35.4198	27.4931	49.6077	12.8106	123.318	Tumor	0	12.8667	asian	42	female	II	NA	M0	N0	T3	NO	-235.266	low_s1p	-235.266	T3	N0	M0
TCGA-CA-5255-01A	85.7035	98.6395	39.9045	176.757	103.278	84.3088	119.434	101.212	56.6935	14.5919	25.5604	4.4747	130.1	Tumor	0	12.5333	asian	45	male	II	NA	M0	N0	T3	YES	-225.05	low_s1p	-225.05	T3	N0	M0
TCGA-CA-5256-01A	55.8261	64.5007	73.7684	186.087	93.8854	76.6727	101.671	98.5048	57.409	17.4127	34.9946	10.1177	160.145	Tumor	0	12.6333	asian	54	female	II	NA	M0	N0	T3	NO	-181.17	high_s1p	-181.17	T3	N0	M0
TCGA-CA-5796-01A	73.3852	122.481	66.6526	188.512	121.358	91.7541	132.096	89.6497	63.2253	23.5457	44.988	11.8383	113.062	Tumor	0	12.5667	asian	52	female	II	NA	M0	N0	T3	NO	-253.915	low_s1p	-253.915	T3	N0	M0
TCGA-CA-5797-01A	71.0079	69.4015	74.4836	188.852	115.96	79.2419	104.725	74.4251	61.3091	41.0447	56.7399	14.1286	131.661	Tumor	0	12.7667	asian	56	male	II	NA	M0	N0	T3	NO	-168.908	high_s1p	-168.908	T3	N0	M0
TCGA-CA-6715-01A	83.1676	89.5055	61.5681	147.125	76.4451	71.2336	115.932	81.7399	38.2792	20.9062	29.7203	2.54527	130.908	Tumor	0	12.7667	asian	63	male	III	NA	M0	N1	T3	NO	-178.112	high_s1p	-178.112	T3	N1	M0
TCGA-CA-6716-01A	81.3484	92.2354	64.9092	137.908	64.5582	72.3277	130.558	85.897	55.1254	19.8461	46.2377	6.80514	118.251	Tumor	0	12.3667	asian	65	male	II	NA	M0	N0	T3	NO	-199.842	low_s1p	-199.842	T3	N0	M0
TCGA-CA-6717-01A	111.538	96.1788	75.2663	198.207	78.8066	76.8673	125.308	89.8953	65.3665	45.1477	72.7493	36.6079	107.528	Tumor	0	12.9333	asian	57	male	II	NA	M0	N0	T3	NO	-193.265	low_s1p	-193.265	T3	N0	M0
TCGA-CA-6718-01A	98.5829	103.599	60.7966	231.826	144.523	87.392	109.338	90.6789	60.2075	74.3094	60.8311	39.3123	111.488	Tumor	1	10.2	asian	46	male	II	NA	M0	N0	T3	NO	-176.89	high_s1p	-176.89	T3	N0	M0
TCGA-CA-6719-01A	102.55	63.6163	75.179	177.426	91.39	79.7432	105.038	94.5909	51.8248	50.4846	75.7068	27.9171	108.536	Tumor	0	14.5	asian	77	male	II	NA	M0	N0	T3	NO	-144.7	high_s1p	-144.7	T3	N0	M0
TCGA-CI-6619-01B	94.4481	67.9858	96.1831	176.702	93.3078	82.6814	73.3034	99.5098	51.6715	39.5475	49.0613	29.058	109.553	Tumor	0	6.13333	white	41	male	IV	NA	M1	N1c	T3	NA	-162.791	high_s1p	-162.791	T3	N1	M1
TCGA-CI-6620-01A	76.4158	90.8262	76.1264	160.943	67.2074	84.322	109.275	107.926	47.0854	20.8543	61.0894	11.9266	122.124	Tumor	0	33.6333	white	41	female	IV	NA	M1	N1	T3	NO	-201.379	low_s1p	-201.379	T3	N1	M1
TCGA-CI-6621-01A	75.1707	71.3196	82.4976	180.87	95.3004	80.3935	110.191	90.5121	62.908	34.079	59.6794	28.1734	121.096	Tumor	0	13.9667	white	63	male	III	NA	MX	N1	T3	NA	-180.542	high_s1p	-180.542	T3	N1	MX
TCGA-CI-6622-01A	39.8104	96.8451	57.4064	161.355	106.804	65.0095	114.382	106.876	74.1818	26.9484	46.4467	5.96867	126.676	Tumor	0	45.4	white	74	male	II	NA	M0	N0	T4	YES	-209.088	low_s1p	-209.088	T4	N0	M0
TCGA-CI-6623-01B	57.3653	72.155	74.5152	169.263	99.1272	79.3391	117.952	116.53	42.1395	23.5566	49.2346	12.1503	126.306	Tumor	0	48.1	white	44	male	I	NA	M0	N0	T1	NA	-170.077	high_s1p	-170.077	T1	N0	M0
TCGA-CI-6624-01C	78.0003	92.2957	71.284	188.747	90.6365	84.4737	120.187	87.404	63.0213	40.98	74.6737	20.6924	96.4816	Tumor	0	48.8667	white	53	female	I	NA	M0	N0	T2	NA	-198.811	low_s1p	-198.811	T2	N0	M0
TCGA-CK-4947-01B	105.49	90.1149	79.9596	187.706	101.987	82.8428	111.277	109.325	66.6428	21.9284	69.2576	24.1558	114.273	Tumor	0	17.8	white	46	female	III	NA	M0	N1	T4	NO	-217.672	low_s1p	-217.672	T4	N1	M0
TCGA-CK-4948-01B	79.4891	81.3059	59.1642	173.502	92.8408	79.06	117.03	104.059	59.1558	61.9007	63.7437	17.5751	149.732	Tumor	0	150.067	white	45	female	III	NA	M0	N1	T3	NO	-157.621	high_s1p	-157.621	T3	N1	M0
TCGA-CK-4950-01A	105.313	105.246	74.1991	187.665	106.119	85.0423	107.521	103.712	64.5792	30.7657	53.2885	20.7044	143.516	Tumor	0	86.6333	black or african american	68	female	III	NA	M0	N1	T3	NO	-224.102	low_s1p	-224.102	T3	N1	M0
TCGA-CK-4951-01A	78.3725	97.0833	59.496	202.703	114.064	86.1292	129.412	94.0518	74.9658	59.4374	84.9471	24.5566	118.61	Tumor	1	71.1333	white	79	female	II	NA	M0	N0	T3	NO	-198.741	low_s1p	-198.741	T3	N0	M0
TCGA-CK-4952-01A	139.928	98.6031	69.5088	166.409	50.1149	75.9494	130.246	74.6073	55.0989	92.6037	44.4734	20.0194	144.795	Tumor	0	15.8333	white	48	female	III	NA	M0	N2	T4	NA	-137.048	high_s1p	-137.048	T4	N2	M0
TCGA-CK-5912-01A	69.3155	92.2667	63.3522	148.538	98.9203	88.0737	62.6859	103.785	23.7632	17.3327	37.1861	10.1191	102.856	Tumor	1	49.7667	white	81	male	I	NA	MX	N0	T2	NO	-186.771	low_s1p	-186.771	T2	N0	MX
TCGA-CK-5913-01A	97.5568	102.511	53.412	221.787	125.52	90.7714	135.254	96.2709	59.8895	46.2941	58.3454	18.165	138.248	Tumor	0	52.0333	white	58	female	II	NA	MX	N0	T3	NO	-206.878	low_s1p	-206.878	T3	N0	MX
TCGA-CK-5914-01A	48.7358	87.6806	65.713	186.042	127.893	67.6708	123.391	105.642	58.7302	31.1534	46.3881	12.6153	121.37	Tumor	0	22.3	white	81	male	III	NA	MX	N1	T3	NA	-182.928	low_s1p	-182.928	T3	N1	MX
TCGA-CK-5916-01A	161.764	104.949	53.6332	243.194	81.7938	96.3886	143.325	107.828	65.8769	41.3195	68.4284	38.7321	133.317	Tumor	1	21.4333	white	71	female	I	NA	M0	N0	T1	NO	-225.895	low_s1p	-225.895	T1	N0	M0
TCGA-CK-6747-01A	75.7783	93.9413	68.926	203.191	104.876	93.6287	106.867	94.3078	49.8631	13.9342	50.2354	14.6826	131.644	Tumor	0	27.3333	white	87	female	II	NA	MX	N0	T3	NO	-223.499	low_s1p	-223.499	T3	N0	MX
TCGA-CK-6748-01A	97.0474	75.2902	84.0872	190.582	74.451	90.5951	100.062	99.1895	46.535	41.2777	81.5964	21.6106	114.323	Tumor	0	2.03333	white	45	female	IV	YES	M1	N1	T3	NO	-171.143	high_s1p	-171.143	T3	N1	M1
TCGA-CK-6751-01A	76.4522	102.066	75.692	191.345	114.823	80.9481	118.975	102.596	60.5958	44.1889	61.4691	8.65314	140.176	Tumor	0	17.2667	white	88	female	I	NA	MX	N0	T2	NO	-199.421	low_s1p	-199.421	T2	N0	MX
TCGA-CL-4957-01A	66.1398	78.3325	67.5909	162.657	103.921	80.1886	118.428	107.168	57.2963	22.4471	45.6754	5.18121	114.266	Tumor	1	14.1667	NA	79	female	NA	NA	M0	N1	T3	NO	-193.37	low_s1p	-193.37	T3	N1	M0
TCGA-CL-5917-01A	52.2123	85.4189	70.4995	134.893	63.5061	80.1191	104.52	98.4445	54.0674	25.3784	52.7933	4.83154	103.297	Tumor	0	79.2	white	71	female	III	NA	MX	N2	T3	NO	-194.227	low_s1p	-194.227	T3	N2	MX
TCGA-CM-4743-01A	83.4891	86.2878	59.7456	265.894	167.275	76.5205	103.087	83.3184	73.109	54.6683	50.77	7.69259	154.842	Tumor	0	23.3667	white	69	male	II	NA	M0	N0	T3	NO	-181.249	high_s1p	-181.249	T3	N0	M0
TCGA-CM-4744-01A	73.9935	83.3245	88.265	253.829	161.495	84.0175	133.738	125.606	21.7648	24.5347	25.0531	7.56623	179.367	Tumor	0	20.3	white	69	male	I	NA	M0	N0	T2	NO	-164.572	high_s1p	-164.572	T2	N0	M0
TCGA-CM-4746-01A	122.514	76.7658	52.8755	179.379	79.1456	79.2405	117.624	95.5291	65.7987	30.7778	25.9156	3.61103	173.288	Tumor	0	37.5333	black or african american	61	male	I	NA	M0	N0	T2	NO	-191.027	low_s1p	-191.027	T2	N0	M0
TCGA-CM-4747-01A	103.088	91.7327	95.1958	210.063	113.78	94.5866	120.523	111.659	28.1386	45.6836	57.5228	6.38179	171.018	Tumor	0	25.3667	white	47	male	IV	NA	M1a	N1b	T4a	NO	-168.774	high_s1p	-168.774	T4	N1	M1
TCGA-CM-4748-01A	65.3728	48.3699	56.7377	134.342	76.0453	60.8837	82.2932	88.0872	27.157	46.2181	54.2092	16.6327	105.217	Tumor	0	26.4	white	53	male	III	NA	M0	N1a	T4a	NO	-90.1926	high_s1p	-90.1926	T4	N1	M0
TCGA-CM-4750-01A	71.0335	67.0158	76.2205	178.619	140.046	84.5692	104.214	117.996	32.4226	36.5854	54.5334	7.97121	166.177	Tumor	0	8.13333	white	34	female	III	NA	M0	N1b	T1	NO	-147.422	high_s1p	-147.422	T1	N1	M0
TCGA-CM-4751-01A	88.5443	89.7851	64.8549	205.951	125.142	87.5922	105.67	90.4087	51.3762	48.5067	58.378	16.8023	123.333	Tumor	0	27.4	white	62	male	III	NA	M0	N1b	T3	NO	-180.247	high_s1p	-180.247	T3	N1	M0
TCGA-CM-4752-01A	84.5893	65.9614	63.6432	200.007	137.865	76.6179	109.153	85.903	52.1067	40.8019	55.7003	23.9146	130.276	Tumor	0	13.2	black or african american	58	male	II	NA	M0	N0	T3	NO	-153.884	high_s1p	-153.884	T3	N0	M0
TCGA-CM-5341-01A	107.642	69.7632	84.8825	196.302	132.313	76.4532	114.415	73.2331	58.6606	51.2044	57.8917	23.5054	135.305	Tumor	0	29.4667	white	82	female	III	NA	M0	N1a	T2	NO	-153.673	high_s1p	-153.673	T2	N1	M0
TCGA-CM-5344-01A	75.3961	63.5332	92.8701	167.472	92.2052	74.4045	114.773	90.4263	63.6109	57.4483	65.2233	11.083	144.94	Tumor	0	22.3333	white	39	female	III	NA	M0	N1b	T3	NO	-144.1	high_s1p	-144.1	T3	N1	M0
TCGA-CM-5348-01A	92.4529	70.1529	76.0661	181.043	96.7594	87.0927	99.5336	93.1134	51.0897	56.1369	81.2551	38.0819	93.5757	Tumor	0	23.3	white	72	male	III	NA	M0	N1a	T3	NO	-152.199	high_s1p	-152.199	T3	N1	M0
TCGA-CM-5349-01A	98.1829	52.7291	71.7732	183.996	83.02	83.6466	117.682	104.745	65.4799	46.9358	61.2721	28.3016	114.366	Tumor	0	30.5	white	68	female	II	NA	M0	N0	T3	NO	-154.92	high_s1p	-154.92	T3	N0	M0
TCGA-CM-5860-01A	110.93	76.5211	98.6223	188.345	108.407	91.0052	123.476	78.2049	64.9644	66.0382	79.6653	19.1635	112.405	Tumor	0	32.4667	white	44	male	II	NA	M0	N0	T3	NO	-166.452	high_s1p	-166.452	T3	N0	M0
TCGA-CM-5861-01A	157.608	123.994	46.734	243.025	147.208	94.2276	148.727	121.044	72.1647	44.1007	34.0361	5.69864	145.475	Tumor	0	15.2333	white	63	female	II	NA	M0	N0	T3	NO	-246.286	low_s1p	-246.286	T3	N0	M0
TCGA-CM-5862-01A	75.5055	75.3836	100.567	105.941	66.8177	65.9134	106.316	114.518	26.63	31.2881	38.5027	3.42354	139.928	Tumor	1	5.1	white	80	male	IV	NO	M1a	N1a	T3	NO	-136.639	high_s1p	-136.639	T3	N1	M1
TCGA-CM-5863-01A	83.6298	98.3622	66.765	193.046	101.756	85.6404	125.505	105.785	46.2088	53.6165	67.5366	14.6981	123.01	Tumor	0	15.2333	white	60	female	III	NA	M0	N1b	T3	NO	-176.595	high_s1p	-176.595	T3	N1	M0
TCGA-CM-5864-01A	55.9206	60.9221	55.3035	138.527	95.6469	67.3659	115.926	115.547	57.961	12.6673	32.0868	8.67612	125.762	Tumor	0	15.2333	white	60	male	I	NA	M0	N0	T2	NO	-173.582	high_s1p	-173.582	T2	N0	M0
TCGA-CM-5868-01A	63.9575	70.804	53.8346	169.021	111.338	74.6953	111.349	105.781	51.1844	52.303	55.1627	10.5699	127.21	Tumor	0	17.2667	white	59	female	IV	NO	M1a	N1a	T4a	NO	-144.381	high_s1p	-144.381	T4	N1	M1
TCGA-CM-6161-01A	125.257	99.4741	94.0195	173.662	67.3545	77.9641	117.842	90.6757	34.9009	15.2812	56.3715	20.7099	120.427	Tumor	0	15.2333	white	36	female	I	NA	M0	N0	T2	NO	-197.058	low_s1p	-197.058	T2	N0	M0
TCGA-CM-6162-01A	118.207	93.6655	84.0322	226.465	121.106	96.6004	131.13	88.8797	84.2138	73.9592	95.6589	38.9828	111.281	Tumor	0	12.1667	white	48	female	III	NA	M0	N1a	T3	NO	-200.521	low_s1p	-200.521	T3	N1	M0
TCGA-CM-6163-01A	97.4073	82.6625	77.7465	175.679	99.3857	88.7899	101.172	77.5899	62.4549	20.8851	63.2755	21.5213	109.418	Tumor	0	14.2333	white	74	male	I	NA	M0	N0	T1	NO	-213.022	low_s1p	-213.022	T1	N0	M0
TCGA-CM-6164-01A	63.309	78.6017	68.6795	187.534	104.171	75.6909	102.417	106.408	52.5444	37.1897	51.2189	11.5567	123.222	Tumor	0	29.4333	white	46	female	II	NA	M0	N0	T3	NO	-169.647	high_s1p	-169.647	T3	N0	M0
TCGA-CM-6165-01A	81.6125	68.5409	61.7843	177.157	94.2144	83.0947	114.893	118.248	70.5064	30.0558	62.8728	22.7445	99.7344	Tumor	0	16.2667	white	74	male	II	NA	M0	N0	T3	NO	-192.086	low_s1p	-192.086	T3	N0	M0
TCGA-CM-6166-01A	54.9346	49.2704	60.7509	144.689	53.4337	71.203	116.414	69.8005	69.1955	17.3098	41.1379	2.24897	130.109	Tumor	0	22.3	white	48	female	I	NA	M0	N0	T2	NO	-172.359	high_s1p	-172.359	T2	N0	M0
TCGA-CM-6167-01A	103.413	58.1374	94.2612	178.571	96.3809	75.6559	100.1	104.81	62.5938	44.7078	83.2998	24.3173	94.012	Tumor	0	15.2	black or african american	57	female	III	NA	M0	N2b	T3	NO	-151.679	high_s1p	-151.679	T3	N2	M0
TCGA-CM-6168-01A	114.431	78.0193	74.7432	187.196	101.759	83.8947	121.703	95.0898	71.7748	62.5765	77.7436	37.6627	117.638	Tumor	0	13.1667	black or african american	84	female	II	NA	M0	N0	T3	NO	-171.112	high_s1p	-171.112	T3	N0	M0
TCGA-CM-6169-01A	106.733	85.3327	83.9772	195.715	113.743	85.6541	128.912	84.9463	64.7568	42.2371	76.7247	43.3444	88.7405	Tumor	0	13.2	black or african american	67	male	II	NA	M0	N0	T3	NO	-193.507	low_s1p	-193.507	T3	N0	M0
TCGA-CM-6170-01A	93.2761	89.8862	98.1316	174.582	97.6977	83.4274	127.703	106.804	44.3284	32.5861	58.5994	27.2346	101.909	Tumor	0	15.2333	white	73	female	I	NA	M0	N0	T2	NO	-185.056	low_s1p	-185.056	T2	N0	M0
TCGA-CM-6171-01A	132.186	102.83	62.0515	164.105	85.3094	91.5621	107.762	85.88	77.5213	39.606	41.7311	20.0599	127.942	Tumor	0	14.2333	white	77	female	I	NA	M0	N0	T2	NO	-232.308	low_s1p	-232.308	T2	N0	M0
TCGA-CM-6172-01A	75.0225	90.0074	59.5888	168.295	94.1581	81.2458	105.425	115.129	66.8905	16.5572	47.5764	15.4345	96.6493	Tumor	0	11.1667	white	70	female	III	NA	M0	N1a	T3	NO	-221.587	low_s1p	-221.587	T3	N1	M0
TCGA-CM-6674-01A	116.455	103.417	65.6479	219.335	130.95	84.1677	125.736	96.0629	68.9056	56.7985	64.8853	17.1029	128.797	Tumor	0	13.1333	white	39	male	II	NA	M0	N0	T3	NO	-199.692	low_s1p	-199.692	T3	N0	M0
TCGA-CM-6675-01A	106.218	97.9521	44.1752	186.333	119.397	92.4996	118.662	88.2004	56.5833	63.2179	50.6583	7.24923	111.375	Tumor	0	13.2333	black or african american	35	male	IV	NA	M1b	N2b	T3	NO	-183.817	low_s1p	-183.817	T3	N2	M1
TCGA-CM-6676-01A	66.6197	71.5377	86.3016	147.514	51.0825	74.4651	101.955	81.4786	56.1116	34.7782	55.9822	8.85195	135.666	Tumor	0	11.2333	white	82	male	I	NA	M0	N0	T2	NO	-167.336	high_s1p	-167.336	T2	N0	M0
TCGA-CM-6677-01A	66.4454	73.9956	61.6802	169.986	107.383	73.4898	84.2009	109.858	63.6638	36.2932	56.6395	16.7337	116.66	Tumor	0	11.2333	white	75	female	II	NA	M0	N0	T3	NO	-174.856	high_s1p	-174.856	T3	N0	M0
TCGA-CM-6678-01A	51.6187	80.0868	61.0721	145.818	90.061	88.8945	117.466	100.854	74.4003	26.3208	41.3148	6.02646	125.674	Tumor	0	11.1667	white	63	female	IV	YES	M1a	N1c	T4a	NO	-217.061	low_s1p	-217.061	T4	N1	M1
TCGA-CM-6679-01A	84.7853	71.8006	89.1938	161.135	105.752	78.7282	84.3791	111.23	35.5897	53.1093	71.1207	18.445	114.439	Tumor	0	10.2	white	58	male	II	NA	M0	N0	T3	NO	-133.009	high_s1p	-133.009	T3	N0	M0
TCGA-CM-6680-01A	110.942	87.2596	74.8913	189.791	106.917	75.669	117.095	80.1721	56.9296	36.0069	62.3181	21.1722	123.2	Tumor	0	12.2	white	78	female	III	NA	M0	N2a	T3	NO	-183.851	low_s1p	-183.851	T3	N2	M0
TCGA-D5-5537-01A	74.5268	90.4815	68.1048	161.035	94.2605	90.1155	102.049	88.4348	45.5766	32.8984	54.9683	10.5599	107.137	Tumor	1	46.0333	white	83	male	NA	NA	MX	N2	T3	NO	-193.275	low_s1p	-193.275	T3	N2	MX
TCGA-D5-5538-01A	98.926	95.3034	70.3582	197.925	118.017	82.344	126.001	100.662	50.4834	55.2471	68.1462	32.1143	131.781	Tumor	1	55.3667	white	60	female	III	NA	M0	N1b	T3	NO	-172.884	high_s1p	-172.884	T3	N1	M0
TCGA-D5-5539-01A	107.178	76.9933	67.2966	178.708	103.722	88.5533	122.297	78.3081	61.4733	42.1001	61.2826	21.316	115.293	Tumor	0	19.8667	white	60	male	III	NA	M0	N1	T3	NO	-184.92	low_s1p	-184.92	T3	N1	M0
TCGA-D5-5540-01A	64.1158	19.92	82.9498	142.947	58.3771	65.8973	106.768	75.4329	49.0106	16.5077	24.3371	8.7818	135.718	Tumor	0	56.8667	white	73	male	II	NA	M0	N0	T3	NO	-118.32	high_s1p	-118.32	T3	N0	M0
TCGA-D5-5541-01A	74.7939	55.6646	92.1023	180.149	91.4573	81.0701	98.9456	95.0512	64.1631	38.8747	57.7272	30.0208	118.755	Tumor	0	56.7	white	63	male	III	NA	M0	N1a	T3	NO	-162.023	high_s1p	-162.023	T3	N1	M0
TCGA-D5-6529-01A	104.567	82.7109	72.2168	195.611	99.3997	89.0216	116.587	81.1353	67.7582	47.8119	74.0628	37.4339	118.482	Tumor	0	20.4667	white	69	male	II	NA	M0	N0	T3	NO	-191.679	low_s1p	-191.679	T3	N0	M0
TCGA-D5-6530-01A	90.3581	109.372	36.5888	191.999	78.7547	86.0236	140.998	108.883	53.8587	39.7596	56.8005	29.9598	111.297	Tumor	0	20.7	white	53	male	I	NA	M0	N0	T2	NO	-209.495	low_s1p	-209.495	T2	N0	M0
TCGA-D5-6531-01A	121.479	104.443	58.1476	210.485	133.921	86.5796	124.988	122.812	55.5895	39.6506	67.6643	25.5872	146.424	Tumor	0	18	white	75	male	II	NA	M0	N0	T3	NO	-206.961	low_s1p	-206.961	T3	N0	M0
TCGA-D5-6532-01A	37.8566	89.7446	46.4636	156.399	121.051	73.6855	122.793	121.789	51.6183	18.7982	35.2216	8.33408	133.947	Tumor	0	18.5	white	61	male	II	NA	M0	N0	T3	NO	-196.25	low_s1p	-196.25	T3	N0	M0
TCGA-D5-6533-01A	76.3868	62.8434	82.193	174.051	107.469	83.2298	112.791	95.6996	49.8951	28.7319	52.9506	18.5431	113.053	Tumor	0	25.8333	white	68	female	NA	NA	M0	N0	T4b	NO	-167.236	high_s1p	-167.236	T4	N0	M0
TCGA-D5-6534-01A	122.376	75.558	81.8416	219.049	116.104	78.1682	111.675	129.404	58.671	76.1625	102.446	47.4956	86.8672	Tumor	0	43.8667	white	62	female	II	NA	M0	N0	T3	NO	-136.235	high_s1p	-136.235	T3	N0	M0
TCGA-D5-6535-01A	91.4833	107.252	76.9042	208.428	126.233	83.2182	126.473	98.942	40.8963	30.0032	48.6204	17.9711	113.907	Tumor	0	15.3333	white	80	female	III	NA	MX	N1	T3	NO	-201.363	low_s1p	-201.363	T3	N1	MX
TCGA-D5-6536-01A	93.4646	73.7951	61.8639	183.081	108.533	81.6372	105.122	116.106	62.555	78.8626	57.9835	23.0434	124.928	Tumor	0	18.1	white	73	male	II	NA	M0	N0	T3	NO	-139.125	high_s1p	-139.125	T3	N0	M0
TCGA-D5-6537-01A	53.3853	113.419	46.8769	171.479	104.012	81.0094	123.77	104.436	62.0384	24.948	36.4955	9.89054	151.744	Tumor	1	4.86667	white	64	male	III	NA	MX	N1a	T3	NO	-231.519	low_s1p	-231.519	T3	N1	MX
TCGA-D5-6538-01A	37.0853	75.4533	81.495	112.468	50.514	77.3547	132.216	117.886	54.6562	8.20234	34.4406	3.1723	122.136	Tumor	0	17.3667	white	79	female	III	NA	M0	N2	T3	NO	-199.262	low_s1p	-199.262	T3	N2	M0
TCGA-D5-6539-01A	73.7237	95.5024	76.4213	176.088	77.7377	88.4133	101.209	100.747	70.5616	12.7169	55.1677	24.913	101.874	Tumor	0	12.6667	white	45	female	NA	NA	M0	N0	T3	NO	-241.76	low_s1p	-241.76	T3	N0	M0
TCGA-D5-6540-01A	78.4015	113.06	58.7175	210.252	127.742	86.7237	132.646	119.792	56.5412	80.2536	54.0968	16.9093	138.245	Tumor	0	16.3667	white	66	male	I	NA	M0	N0	T2	NO	-176.072	high_s1p	-176.072	T2	N0	M0
TCGA-D5-6541-01A	94.0606	82.7307	61.801	208.943	102.627	87.9047	124.195	77.7991	56.7644	58.8528	71.0603	35.8828	97.2394	Tumor	0	15.8	white	49	male	II	NA	M0	N0	T3	NO	-168.547	high_s1p	-168.547	T3	N0	M0
TCGA-D5-6898-01A	80.7347	93.4271	67.5664	178.321	85.4051	81.1691	89.7295	101.553	63.0978	35.3383	67.6362	25.5261	118.229	Tumor	0	7.63333	white	51	female	I	NA	M0	N0	T2	NO	-202.356	low_s1p	-202.356	T2	N0	M0
TCGA-D5-6920-01A	81.4995	99.3674	80.2501	167.682	105.033	82.6144	113.78	101.857	60.4084	33.4453	52.7334	27.9279	127.558	Tumor	0	12.5667	white	77	female	II	NA	M0	N0	T3	NO	-208.945	low_s1p	-208.945	T3	N0	M0
TCGA-D5-6922-01A	68.8492	66.0258	84.4415	167.251	111.035	77.2425	87.2974	83.9744	37.7694	38.6362	68.684	22.5269	116.479	Tumor	0	10.2667	white	76	male	III	NA	M0	N1	T3	NO	-142.401	high_s1p	-142.401	T3	N1	M0
TCGA-D5-6923-01A	67.3516	64.6713	88.2624	155.532	91.869	82.1266	95.4944	81.4045	51.2514	61.0661	82.2236	20.3576	127.612	Tumor	0	12.6	white	57	male	I	NA	M0	N0	T2	NO	-136.983	high_s1p	-136.983	T2	N0	M0
TCGA-D5-6924-01A	87.9287	52.9897	71.8786	174.452	106.373	72.68	102.061	81.4402	57.3568	44.1287	65.1646	29.1064	104.508	Tumor	0	14.5	white	68	male	II	NA	M0	N0	T3	NO	-138.898	high_s1p	-138.898	T3	N0	M0
TCGA-D5-6926-01A	76.2013	54.5631	66.5513	162.757	96.4132	74.0412	107.263	94.6703	47.5968	66.2373	74.4468	33.3671	108.709	Tumor	0	9.16667	white	65	male	III	NA	M0	N1	T4a	YES	-109.964	high_s1p	-109.964	T4	N1	M0
TCGA-D5-6927-01A	99.1483	103.427	57.0952	167.372	67.0422	79.7717	131.73	95.8889	58.5586	57.8435	60.8834	36.9455	130.257	Tumor	0	9.56667	white	34	male	II	NA	M0	N0	T3	NO	-183.913	low_s1p	-183.913	T3	N0	M0
TCGA-D5-6928-01A	128.102	92.0825	65.1174	221.2	123.221	86.2604	102.956	98.3773	62.0723	81.5076	69.3912	59.5373	88.1045	Tumor	0	11.8	white	80	male	II	NA	M0	N0	T3	NO	-158.908	high_s1p	-158.908	T3	N0	M0
TCGA-D5-6929-01A	96.1688	60.3759	85.0279	161.691	104.524	62.7333	106.146	102.451	47.4491	54.4761	58.0665	18.4067	122.949	Tumor	0	13.6	white	49	female	IV	NA	M1	N1	T3	NO	-116.082	high_s1p	-116.082	T3	N1	M1
TCGA-D5-6930-01A	131.568	97.2628	67.1622	222.095	133.632	75.2384	128.845	103.356	62.8182	62.3825	59.2056	20.5275	132.485	Tumor	0	13.5333	white	67	male	II	NA	M0	N0	T3	NO	-172.937	high_s1p	-172.937	T3	N0	M0
TCGA-D5-6931-01A	85.7864	95.118	50.4258	181.912	118.822	92.3499	111.378	93.2	60.2063	41.9458	63.351	23.8692	131.787	Tumor	0	12.1667	white	77	male	III	NA	M0	N2	T4b	NO	-205.728	low_s1p	-205.728	T4	N2	M0
TCGA-D5-6932-01A	84.609	82.5117	72.5745	167.258	103.483	74.8946	127.058	148.658	37.3712	53.3485	60.9764	16.8807	136.828	Tumor	0	11.5333	white	69	male	II	NA	M0	N0	T3	NO	-141.429	high_s1p	-141.429	T3	N0	M0
TCGA-D5-7000-01A	67.6656	97.6323	55.3556	171.009	104.733	81.451	130.936	108.58	66.8556	36.3219	56.9493	20.2354	122.713	Tumor	0	10.4	white	79	female	I	NA	M0	N0	T2	NO	-209.617	low_s1p	-209.617	T2	N0	M0
TCGA-DC-4745-01A	82.1384	69.9183	95.6563	182.416	89.5063	87.5748	128.127	100.209	39.4958	26.2618	54.4857	7.82886	146.926	Tumor	0	21.3	white	49	female	III	NA	M0	N1a	T3	NO	-170.727	high_s1p	-170.727	T3	N1	M0
TCGA-DC-4749-01A	51.3794	81.6259	71.3447	188.742	103.833	75.0437	126.584	105.416	48.2497	19.5517	40.9324	5.57148	137.032	Tumor	0	25.4	white	57	male	I	NA	M0	N0	T2	NO	-185.368	low_s1p	-185.368	T2	N0	M0
TCGA-DC-5337-01A	78.4246	77.8385	78.872	204.048	145.584	69.1756	120.911	91.0634	59.8878	19.283	36.3095	7.97128	157.521	Tumor	0	26.4	white	69	male	I	NA	M0	N0	T1	NO	-187.619	low_s1p	-187.619	T1	N0	M0
TCGA-DC-5869-01A	75.2731	56.7123	77.3445	151.971	65.8838	77.2059	79.6723	82.3553	59.5742	30.1756	50.3787	9.09576	128.48	Tumor	0	31.4333	black or african american	62	female	III	NA	M0	N1a	T3	NO	-163.317	high_s1p	-163.317	T3	N1	M0
TCGA-DC-6154-01A	85.3707	57.3798	83.1119	153.01	87.216	72.1273	105.648	102.343	48.1442	33.7955	48.6998	12.4531	108.874	Tumor	0	12.1667	white	57	female	IV	NA	M1	N2b	T4a	NO	-143.856	high_s1p	-143.856	T4	N2	M1
TCGA-DC-6155-01A	61.3506	53.8863	59.5825	160.45	115.015	40.8821	109.181	80.7341	30.8728	70.0447	64.1979	20.0276	122.462	Tumor	0	14.1667	white	31	female	III	NA	M0	N1b	T2	NO	-55.5966	high_s1p	-55.5966	T2	N1	M0
TCGA-DC-6156-01A	113.001	81.2853	83.0718	196.32	99.1297	87.4068	106.664	101.345	60.5161	58.7235	80.343	35.5257	102.72	Tumor	0	31.4333	white	62	male	IV	NO	M1a	N2b	T4a	NO	-170.485	high_s1p	-170.485	T4	N2	M1
TCGA-DC-6157-01A	68.0419	65.5502	83.764	160.167	91.2115	68.6329	98.2477	78.5275	62.219	29.3165	45.544	10.1348	115.6	Tumor	0	52.7	black or african american	48	male	I	NA	M0	N0	T2	NO	-167.086	high_s1p	-167.086	T2	N0	M0
TCGA-DC-6158-01A	88.0356	78.2126	81.0206	191.176	107.601	89.4914	105.18	87.6055	65.7909	56.4174	83.1391	24.6448	94.6091	Tumor	1	11.1333	white	70	male	I	NA	M0	N0	T2	NO	-177.077	high_s1p	-177.077	T2	N0	M0
TCGA-DC-6160-01A	70.0974	86.3596	75.4859	165.918	94.8465	82.7677	129.068	86.0717	81.012	14.0207	48.3669	19.4622	98.5485	Tumor	0	44.6333	white	68	male	I	NA	M0	N0	T2	NO	-236.119	low_s1p	-236.119	T2	N0	M0
TCGA-DC-6681-01A	87.0435	75.5196	89.2851	169.017	102.046	78.7055	104.407	104.041	64.5796	21.3567	77.7955	12.1163	142.361	Tumor	0	26.3333	white	70	female	IV	YES	M1a	N2a	T3	NO	-197.448	low_s1p	-197.448	T3	N2	M1
TCGA-DC-6682-01A	67.0884	72.5678	84.2484	187.196	65.7562	87.1802	113.802	75.1563	69.2879	12.9231	38.4275	7.89493	104.364	Tumor	0	25.4	white	57	male	II	NA	M0	N0	T3	NO	-216.113	low_s1p	-216.113	T3	N0	M0
TCGA-DC-6683-01A	83.1631	69.7907	82.3843	165.495	88.0458	75.0809	116.037	63.8432	57.5953	23.2983	57.0697	13.3577	84.8264	Tumor	0	25.4	white	43	male	III	NA	M0	N1b	T3	NO	-179.169	high_s1p	-179.169	T3	N1	M0
TCGA-DM-A0X9-01A	51.4799	72.2801	46.6474	185.386	116.221	84.9924	120.16	101.735	55.149	18.3098	36.9487	6.79394	113.648	Tumor	0	121.367	white	71	female	II	YES	M0	N0	T3	NA	-194.112	low_s1p	-194.112	T3	N0	M0
TCGA-DM-A0XD-01A	58.3485	63.3293	55.6372	188.94	112.926	85.3241	120.928	87.9193	60.1136	50.7362	46.3447	5.49174	128.623	Tumor	1	24.7667	white	65	male	II	YES	M0	N0	T3	NA	-158.031	high_s1p	-158.031	T3	N0	M0
TCGA-DM-A0XF-01A	62.5715	60.1184	80.8649	193.975	85.2181	71.7757	118.417	88.4765	43.4828	31.0619	46.1769	10.116	129.023	Tumor	1	38.7333	white	68	female	III	YES	M0	N2	T3	NA	-144.315	high_s1p	-144.315	T3	N2	M0
TCGA-DM-A1D0-01A	36.0974	77.0893	61.7268	135.58	66.7404	87.0847	113.93	103.663	50.8232	17.7228	15.4466	1.03105	119.817	Tumor	0	132.467	white	79	female	II	YES	M0	N0	T3	NA	-197.274	low_s1p	-197.274	T3	N0	M0
TCGA-DM-A1D4-01A	44.462	69.0145	46.8639	184.82	114.779	71.2105	115.496	105.092	68.3297	7.64759	17.957	4.05574	135.037	Tumor	1	94.0333	white	80	male	II	NA	M0	N0	T3	NA	-200.907	low_s1p	-200.907	T3	N0	M0
TCGA-DM-A1D6-01A	33.8281	72.6348	27.8804	139.654	87.0826	81.1025	114.961	20.3436	72.8875	19.937	23.2409	2.30585	132.7	Tumor	1	19	white	88	male	II	YES	M0	N0	T3	NA	-206.688	low_s1p	-206.688	T3	N0	M0
TCGA-DM-A1D7-01A	63.2978	66.7011	77.7168	169.847	99.2893	79.7344	105.753	101.173	60.4733	23.7496	36.1991	7.99561	109.815	Tumor	1	13.5	white	82	male	II	NO	M0	N0	T3	NA	-183.159	low_s1p	-183.159	T3	N0	M0
TCGA-DM-A1D8-01A	38.9859	69.5398	34.1444	177.911	133.79	82.5893	118.534	117.975	54.6939	15.5673	28.0651	4.37732	108.808	Tumor	1	12.7667	white	50	female	NA	YES	NA	N1	T3	NA	-191.256	low_s1p	-191.256	T3	N1	NA
TCGA-DM-A1D9-01A	54.0041	73.277	53.5648	146.008	71.3635	79.8689	116.707	103.106	52.0575	19.1514	30.5367	5.57373	109.671	Tumor	0	142.333	white	67	female	II	NA	M0	N0	T3	NA	-186.052	low_s1p	-186.052	T3	N0	M0
TCGA-DM-A1DA-01A	49.2263	84.4576	37.5163	138.153	111.708	81.2934	115.869	118.143	52.3917	64.2696	23.8895	7.54963	150.427	Tumor	1	7.6	white	71	female	III	NO	M0	N2	T3	NA	-153.873	high_s1p	-153.873	T3	N2	M0
TCGA-DM-A1DB-01A	60.6101	39.9304	69.4846	150.663	93.9893	70.5186	84.3476	88.0826	64.4621	10.0066	23.6131	5.73168	128.588	Tumor	1	44.9333	white	68	male	II	NO	M0	N0	T3	NA	-164.904	high_s1p	-164.904	T3	N0	M0
TCGA-DM-A1HA-01A	43.1769	91.5498	23.2062	190.627	155.247	94.9827	76.1308	172.966	58.2293	49.1758	88.9361	3.94086	124.727	Tumor	0	86.6667	white	82	male	III	YES	M0	N2	T3	NA	-195.586	low_s1p	-195.586	T3	N2	M0
TCGA-DM-A1HB-01A	159.691	94.6654	56.9344	145.584	33.3639	77.695	145.179	108.715	61.6883	39.043	44.8289	6.62325	154.771	Tumor	0	137.533	white	75	male	III	NO	M0	N1	T3	NA	-195.006	low_s1p	-195.006	T3	N1	M0
TCGA-DM-A280-01A	72.7056	101.726	57.8954	163.699	114.361	85.743	132.242	123.629	63.7009	52.0352	46.3611	17.6349	166.177	Tumor	1	7.86667	white	70	female	II	YES	M0	N0	T3	NA	-199.135	low_s1p	-199.135	T3	N0	M0
TCGA-DM-A282-01A	66.1286	48.2153	57.2781	158.409	87.677	73.9773	111.777	93.7367	55.9108	12.3553	31.9306	5.33241	133.459	Tumor	0	141.1	white	60	female	II	NO	M0	N0	T3	NA	-165.748	high_s1p	-165.748	T3	N0	M0
TCGA-DM-A285-01A	57.0017	63.7049	56.5743	129.569	56.3946	78.9531	105.719	98.5254	47.6647	56.2349	52.2163	5.10578	98.5938	Tumor	1	5.96667	white	71	female	IV	NO	M1	N2	T3	NA	-134.088	high_s1p	-134.088	T3	N2	M1
TCGA-DM-A288-01A	66.1861	103.069	56.9191	108.748	90.6431	76.7994	124.166	113.149	44.1568	28.7651	23.8758	6.15422	120.571	Tumor	1	14.2333	white	68	male	III	YES	M0	N2	T3	NA	-195.26	low_s1p	-195.26	T3	N2	M0
TCGA-DM-A28A-01A	59.0102	46.5502	55.3087	155.323	103.594	77.716	104.677	99.4455	58.1206	49.9986	53.5927	7.80794	128.342	Tumor	1	26.8333	white	78	male	III	YES	M0	N2	T3	NA	-132.388	high_s1p	-132.388	T3	N2	M0
TCGA-DM-A28C-01A	40.8487	88.7398	43.0513	151.576	76.6974	86.2177	132.596	124.752	60.0159	8.84352	28.529	2.78806	143.896	Tumor	1	82.5	white	74	male	II	NA	M0	N0	T3	NA	-226.13	low_s1p	-226.13	T3	N0	M0
TCGA-DM-A28E-01A	45.9909	94.7445	60.6272	146.454	112.119	70.2041	122.013	140.669	40.4295	7.47551	24.2297	4.92544	116.741	Tumor	0	121.6	white	72	female	II	YES	M0	N0	T3	NA	-197.903	low_s1p	-197.903	T3	N0	M0
TCGA-DM-A28F-01A	58.8069	77.7371	46.4148	142.715	109.909	79.2743	125.33	89.4636	24.0122	22.0215	30.2048	4.66303	124.993	Tumor	1	36.4667	white	73	male	III	NO	M0	N1	T3	NA	-159.002	high_s1p	-159.002	T3	N1	M0
TCGA-DM-A28G-01A	76.1227	75.4686	60.179	154.42	63.025	82.1798	122.354	88.4284	49.644	13.406	32.1883	8.50659	116.526	Tumor	1	61.6333	white	75	male	II	NO	M0	N0	T3	NA	-193.886	low_s1p	-193.886	T3	N0	M0
TCGA-DM-A28H-01A	52.834	50.875	47.671	131.693	31.6709	69.5333	51.6625	76.6271	57.0397	20.6731	27.0449	4.13686	119.443	Tumor	0	118.7	white	50	male	III	NO	M0	N2	T3	NA	-156.775	high_s1p	-156.775	T3	N2	M0
TCGA-DM-A28K-01A	116.598	68.6227	59.6371	161.257	156.826	74.7217	103.953	90.0542	55.5968	36.3483	27.6266	8.9825	150.544	Tumor	0	99.6	white	75	male	II	NA	M0	N0	T3	NA	-162.593	high_s1p	-162.593	T3	N0	M0
TCGA-DM-A28M-01A	50.2541	76.3408	42.7743	172.111	115.666	77.7248	142.526	93.4496	73.9986	17.9128	22.7391	1.19256	134.412	Tumor	0	96.5	white	63	male	II	YES	M0	N0	T3	NA	-210.151	low_s1p	-210.151	T3	N0	M0
TCGA-DT-5265-01A	93.8213	74.397	64.5059	192.162	117.48	92.2732	126.613	118.829	64.2535	50.0278	74.7334	17.8005	104.777	Tumor	0	12.8	asian	51	male	II	NA	M0	N0	T3	YES	-180.896	high_s1p	-180.896	T3	N0	M0
TCGA-DY-A0XA-01A	78.6423	55.3343	71.0428	153.14	59.632	79.9649	124.187	72.8209	53.5389	22.0968	30.5716	12.4649	121.857	Tumor	0	128.2	white	57	female	II	NO	M0	N0	T3	NA	-166.741	high_s1p	-166.741	T3	N0	M0
TCGA-DY-A1DC-01A	84.5151	76.9815	64.5978	194.433	87.472	69.8368	111.49	113.012	34.6306	43.1316	56.7858	8.32711	129.312	Tumor	1	41.9333	white	72	female	II	NO	M0	N0	T3	NA	-138.317	high_s1p	-138.317	T3	N0	M0
TCGA-DY-A1DD-01A	33.0838	48.9176	80.8171	149.889	92.2144	81.0706	108.325	113.663	47.0083	20.1636	53.5209	2.77682	115.724	Tumor	1	58.0333	white	77	female	III	NO	M0	N1	T3	NA	-156.833	high_s1p	-156.833	T3	N1	M0
TCGA-DY-A1DE-01A	66.8331	81.453	62.7801	165.954	134.91	66.0106	107.609	87.1925	51.4215	53.8941	48.078	20.0107	120.695	Tumor	0	131.067	white	56	female	II	YES	M0	N0	T3	NA	-144.991	high_s1p	-144.991	T3	N0	M0
TCGA-DY-A1DF-01A	53.9155	46.3705	48.5112	136.12	89.9795	62.4851	88.5987	175.622	18.2903	26.6467	47.6113	6.48936	141.162	Tumor	1	24.4667	white	73	female	III	YES	M0	N2	T3	NA	-100.499	high_s1p	-100.499	T3	N2	M0
TCGA-DY-A1DG-01A	48.2635	52.8404	70.5728	152.973	142.092	84.2958	79.2267	102.263	44.3495	9.39317	24.5292	5.71478	122.326	Tumor	1	52.2	white	75	male	IV	NO	M1	N1	T3	NA	-172.093	high_s1p	-172.093	T3	N1	M1
TCGA-DY-A1H8-01A	59.2723	26.7421	58.9747	159.431	65.5987	67.9021	86.8575	115.321	59.5834	53.1226	19.3903	6.16343	153.449	Tumor	1	33.0667	white	77	female	III	YES	M0	N1	T2	NA	-101.105	high_s1p	-101.105	T2	N1	M0
TCGA-EF-5830-01A	87.7636	81.7864	52.4794	165.506	89.2877	83.47	114.109	77.0666	43.3972	18.4281	32.4339	8.58926	135.619	Tumor	0	3.53333	white	54	male	II	NA	M0	N0	T4a	NO	-190.226	low_s1p	-190.226	T4	N0	M0
TCGA-EF-5831-01A	68.5499	92.558	64.4778	175.588	97.816	75.5974	125.606	66.1841	77.9305	37.8647	60.6468	14.5208	113.631	Tumor	0	4.23333	white	72	male	II	NA	M0	N0	T3	NO	-208.221	low_s1p	-208.221	T3	N0	M0
TCGA-EI-6506-01A	76.5337	82.3233	87.8382	177.056	115.586	82.7054	102.054	87.0046	56.2957	26.6515	56.3765	29.454	88.4086	Tumor	0	20.8333	white	78	female	II	NA	M0	N0	T3	NO	-194.673	low_s1p	-194.673	T3	N0	M0
TCGA-EI-6507-01A	111.363	80.3916	64.2182	176.488	89.5313	87.2232	110.339	76.3587	69.0624	83.3667	73.5294	44.1933	119.034	Tumor	0	20.2333	white	60	male	II	NA	M0	N0	T3	NO	-153.31	high_s1p	-153.31	T3	N0	M0
TCGA-EI-6508-01A	56.7789	76.6699	60.2234	152.259	55.5431	89.4337	85.9585	82.3887	48.0809	14.4803	54.0149	12.9786	119.479	Tumor	0	21.2	white	48	female	III	NA	M0	N1a	T3	NO	-199.704	low_s1p	-199.704	T3	N1	M0
TCGA-EI-6509-01A	96.7132	98.2589	72.5349	148.189	53.5964	80.7209	91.836	109.192	33.6305	43.0132	51.9899	6.63754	132.101	Tumor	0	17.2333	white	53	male	III	NA	M0	N2b	T3	NO	-169.597	high_s1p	-169.597	T3	N2	M0
TCGA-EI-6510-01A	65.6333	98.8329	31.9697	192.396	91.2278	76.4826	123.607	109.162	75.5899	6.24578	22.529	9.43997	120.958	Tumor	0	18.5333	white	77	female	NA	NA	MX	N0	T2	NO	-244.66	low_s1p	-244.66	T2	N0	MX
TCGA-EI-6511-01A	97.7551	93.6483	89.1172	217.845	105.395	84.8487	129.98	85.8502	62.9452	29.9947	58.2995	37.6447	114.197	Tumor	0	16.0667	white	52	male	III	NA	M0	N1	T3	YES	-211.447	low_s1p	-211.447	T3	N1	M0
TCGA-EI-6512-01A	119.926	89.2591	68.8592	186.43	98.9815	82.1304	133.105	76.9547	62.0923	28.6272	44.16	20.3576	114.371	Tumor	0	17.9333	white	64	female	III	NA	M0	N1	T3	NO	-204.855	low_s1p	-204.855	T3	N1	M0
TCGA-EI-6513-01A	60.7489	77.7505	65.3742	178.198	98.2272	84.3264	114.071	96.4835	45.2254	27.6466	44.6357	11.9028	108.364	Tumor	0	16.5667	white	59	male	III	NA	M0	N1	T3	NO	-179.656	high_s1p	-179.656	T3	N1	M0
TCGA-EI-6514-01A	61.47	92.7703	96.8606	184.016	105.235	85.0782	111.921	125.482	47.7227	14.9395	66.8139	11.1865	112.294	Tumor	0	16.5333	white	59	female	II	NA	M0	N0	T3	NO	-210.632	low_s1p	-210.632	T3	N0	M0
TCGA-EI-6881-01A	53.3847	105.942	72.654	156.413	115.095	85.6456	121.266	123.09	41.9379	28.5314	43.9675	11.5423	114.801	Tumor	0	16.6333	white	60	male	III	NA	M0	N1	T3	NO	-204.994	low_s1p	-204.994	T3	N1	M0
TCGA-EI-6882-01A	75.9274	100.872	67.8068	159.762	116.436	89.8836	136.195	59.7768	82.2971	29.026	45.4525	23.4716	106.852	Tumor	0	8.73333	white	59	male	II	NA	M0	N0	T3	NO	-244.026	low_s1p	-244.026	T3	N0	M0
TCGA-EI-6883-01A	65.328	81.9616	48.905	228.995	115.191	78.587	115.839	125.045	52.7575	31.3658	34.3384	10.9274	124.913	Tumor	0	11.6667	white	63	male	II	NA	M0	N0	T3	NO	-181.94	low_s1p	-181.94	T3	N0	M0
TCGA-EI-6884-01A	95.6354	91.5806	76.1966	183.106	101.554	81.5248	108.05	124.48	55.2621	26.2798	60.7752	28.0622	108.384	Tumor	0	10.9333	white	71	male	III	NA	M0	N1	T3	NO	-202.088	low_s1p	-202.088	T3	N1	M0
TCGA-EI-6885-01A	84.411	74.7405	64.2466	159.835	64.006	72.5051	103.842	86.074	55.0182	52.9295	60.7086	23.9623	112.132	Tumor	0	13.8333	white	57	female	IV	NA	M1	N1b	T3	NO	-149.334	high_s1p	-149.334	T3	N1	M1
TCGA-EI-6917-01A	118.612	95.0169	85.1423	217.265	130.6	85.4299	124.422	101.997	49.2676	64.7283	68.0734	44.0801	115.006	Tumor	0	17.7	white	33	male	III	NA	M0	N1	T3	NO	-164.986	high_s1p	-164.986	T3	N1	M0
TCGA-EI-7002-01A	69.4186	77.0708	87.9247	164.265	104.942	70.7696	117.608	79.0462	48.7065	23.4456	58.9477	19.6697	109.498	Tumor	0	12.1333	white	58	male	IV	NA	M1	N2	T3	NO	-173.101	high_s1p	-173.101	T3	N2	M1
TCGA-EI-7004-01A	124.292	67.8616	116.298	197.886	102.979	80.1823	116.11	87.8884	80.297	64.9838	97.4434	34.9864	94.8902	Tumor	0	8.56667	white	37	female	NA	NA	M0	N2b	T4a	NO	-163.357	high_s1p	-163.357	T4	N2	M0
TCGA-F4-6459-01A	87.0095	66.3181	79.1054	167.772	69.3971	84.5015	96.4058	83.2117	56.9073	40.9936	77.8693	19.1382	123.412	Tumor	1	8.73333	white	61	female	III	NA	M0	N2a	T3	NO	-166.733	high_s1p	-166.733	T3	N2	M0
TCGA-F4-6460-01A	82.3244	61.8253	77.7973	167.649	90.4106	73.3257	92.8004	104.145	38.3158	25.988	68.4457	15.8092	121.504	Tumor	1	32.4	white	51	female	III	NA	M0	N1	T3	NO	-147.479	high_s1p	-147.479	T3	N1	M0
TCGA-F4-6461-01A	157.488	86.0796	82.9225	184.479	110.64	82.5439	124.317	107.899	68.5671	87.4456	63.1961	20.741	142.171	Tumor	1	11.2667	white	41	female	III	NA	M0	N2	T4b	NO	-149.745	high_s1p	-149.745	T4	N2	M0
TCGA-F4-6463-01A	105.06	59.1897	79.9872	165.372	83.8874	86.7661	118.714	84.8563	56.3747	28.2967	64.2154	17.0762	129.45	Tumor	0	36.2333	white	51	male	II	NA	M0	N0	T3	NO	-174.034	high_s1p	-174.034	T3	N0	M0
TCGA-F4-6569-01A	113.194	88.4685	111.172	199.305	104.886	90.2911	115.366	111.258	55.7953	70.0526	97.5784	30.0399	128.534	Tumor	0	36.2333	white	60	male	I	NA	M0	N0	T2	NO	-164.502	high_s1p	-164.502	T2	N0	M0
TCGA-F4-6570-01A	107.304	115.783	62.4261	235.68	122.692	86.1071	121.956	152.186	53.6051	74.1788	74.7456	46.3881	126.869	Tumor	1	6.26667	white	78	female	II	NA	M0	N0	T3	NO	-181.316	high_s1p	-181.316	T3	N0	M0
TCGA-F4-6703-01A	120.259	95.1795	92.1219	237.898	120.124	88.9407	127.196	99.7539	69.7174	92.3778	85.0791	56.1381	116.62	Tumor	0	48.5333	white	64	male	II	NA	M0	N0	T3	NO	-161.46	high_s1p	-161.46	T3	N0	M0
TCGA-F4-6704-01A	95.2866	36.8921	80.7717	189.456	105.543	79.4291	108.673	78.1086	63.0718	65.2926	87.0512	24.5126	113.628	Tumor	0	1.56667	american indian or alaska native	60	male	III	NA	MX	N2b	T3	NA	-114.1	high_s1p	-114.1	T3	N2	MX
TCGA-F4-6805-01A	98.597	90.5732	73.6426	191.699	98.1401	88.3856	125.043	81.7068	56.8439	59.5769	81.4935	28.216	100.884	Tumor	0	34.9	white	58	female	II	NA	M0	N0	T3	NO	-176.226	high_s1p	-176.226	T3	N0	M0
TCGA-F4-6806-01A	71.0863	94.9103	70.949	196.628	121.955	86.1228	123.269	106.441	47.6065	29.5401	52.9974	11.7529	120.905	Tumor	0	42	white	59	female	I	NA	M0	N0	T2	NO	-199.1	low_s1p	-199.1	T2	N0	M0
TCGA-F4-6807-01A	112.979	79.8976	86.7458	198.243	120.466	86.1437	125.022	94.1492	48.6391	48.3609	71.2853	30.1205	89.8363	Tumor	0	43.6333	white	51	female	III	NA	M0	N2b	T3	NO	-166.32	high_s1p	-166.32	T3	N2	M0
TCGA-F4-6808-01A	40.9316	67.0211	66.8923	135.142	113.729	58.8991	99.978	97.8819	58.2653	25.7096	32.0788	4.1878	135.765	Tumor	0	34.1333	white	54	female	I	NA	M0	N0	T1	NO	-158.476	high_s1p	-158.476	T1	N0	M0
TCGA-F4-6809-01A	117.596	75.4821	73.9992	184.811	103.185	71.7629	103.306	108.393	46.7627	35.2355	57.6043	18.5942	120.162	Tumor	1	13.4333	white	52	female	IV	NA	M1	N1	T3	NO	-158.772	high_s1p	-158.772	T3	N1	M1
TCGA-F4-6854-01A	63.2053	79.2388	83.0963	177.219	93.0489	84.6677	113.901	103.126	43.4963	31.3237	61.0727	15.3556	132.977	Tumor	0	0.533333	white	77	female	II	NO	M0	N0	T3	NO	-176.079	high_s1p	-176.079	T3	N0	M0
TCGA-F4-6855-01A	98.6087	61.5958	92.8748	184.433	81.8282	79.4064	124.032	122.844	51.6325	63.9519	73.2132	21.6797	101.965	Tumor	0	48.0667	white	70	female	II	NA	M0	N0	T3	NO	-128.683	high_s1p	-128.683	T3	N0	M0
TCGA-F4-6856-01A	90.2195	102.673	45.5389	183.061	137.088	87.5599	124.035	79.1613	77.8963	42.2753	36.8002	7.88519	130.462	Tumor	0	35.8	white	45	male	I	NA	M0	N0	T2	NO	-225.854	low_s1p	-225.854	T2	N0	M0
TCGA-F5-6464-01A	118.877	103.752	86.4042	209.782	114.14	85.8152	114.706	110.467	54.3215	82.8322	97.0031	32.4293	116.365	Tumor	1	10.1	white	77	female	III	NA	M0	N2a	T4b	NO	-161.057	high_s1p	-161.057	T4	N2	M0
TCGA-F5-6465-01A	106.061	73.233	93.0806	186.86	110.105	84.1578	107.381	66.5061	50.1376	45.4425	79.3168	33.218	119.132	Tumor	0	50.2	white	64	female	II	NA	M0	N0	T3	NO	-162.086	high_s1p	-162.086	T3	N0	M0
TCGA-F5-6571-01A	98.6161	75.6607	78.9649	195.074	111.145	93.2882	123.34	126.596	48.876	32.1857	77.013	27.724	93.25	Tumor	0	42.9333	white	62	female	II	NA	M0	N0	T3	NO	-185.639	low_s1p	-185.639	T3	N0	M0
TCGA-F5-6702-01A	105.76	56.4471	94.1894	194.248	95.2638	79.854	103.554	112.896	64.1154	70.1514	100.716	19.0796	95.3393	Tumor	1	28.9667	white	71	male	IV	NA	M1	N1	T3	NO	-130.265	high_s1p	-130.265	T3	N1	M1
TCGA-F5-6811-01A	63.7542	77.0858	75.2288	180.74	109.179	91.3469	105.513	87.1912	64.049	41.0088	87.1885	19.343	88.152	Tumor	0	32.6333	white	72	female	II	NA	M0	N0	T3	NO	-191.473	low_s1p	-191.473	T3	N0	M0
TCGA-F5-6812-01A	105.13	79.4271	80.9894	208.713	126.7	70.4372	109.42	125.98	43.6776	40.6572	76.9735	20.4373	81.7468	Tumor	0	37	white	67	male	II	NA	M0	N0	T3	NO	-152.885	high_s1p	-152.885	T3	N0	M0
TCGA-F5-6813-01A	79.7038	81.5454	57.4867	196.251	127.187	79.9381	111.06	84.9727	69.233	40.3835	59.4448	19.6969	123.883	Tumor	1	19.9333	white	70	male	III	NA	M0	N2	T4a	NO	-190.333	low_s1p	-190.333	T4	N2	M0
TCGA-F5-6814-01A	73.8441	80.518	61.9775	195.699	86.4496	83.0097	124.158	80.683	56.3925	37.4544	48.4779	23.5355	116.91	Tumor	0	37.7	white	57	male	II	NA	M0	N0	T3	NO	-182.466	low_s1p	-182.466	T3	N0	M0
TCGA-F5-6861-01A	52.0492	74.0253	52.2257	152.315	106.129	78.9227	117.786	99.0671	49.5586	32.3281	43.8182	8.09146	127.909	Tumor	0	38.6667	white	60	female	II	NA	M0	N0	T3	NO	-170.178	high_s1p	-170.178	T3	N0	M0
TCGA-F5-6863-01A	48.9481	63.9613	64.8697	137.039	62.6284	77.1432	116.38	121.423	38.1678	18.4402	56.0142	4.09478	97.3675	Tumor	1	12.0333	white	71	female	III	NA	M0	N1	T4a	NO	-160.832	high_s1p	-160.832	T4	N1	M0
TCGA-F5-6864-01A	73.6409	77.5709	92.114	179.01	86.1507	72.5761	87.2296	115.726	42.3272	51.0126	69.5836	21.2578	96.2959	Tumor	0	12.6333	white	74	female	III	NA	M0	N2a	T3	NO	-141.462	high_s1p	-141.462	T3	N2	M0
TCGA-G4-6293-01A	78.4688	99.1133	88.7162	198.471	120.007	88.3507	118.636	110.242	45.3487	17.774	56.3413	25.1627	125.643	Tumor	0	135.033	white	49	female	III	NA	M0	N1	T3	NO	-215.039	low_s1p	-215.039	T3	N1	M0
TCGA-G4-6294-01A	64.6419	65.4776	81.2455	151.858	110.013	78.5206	106.991	124.043	33.2365	12.1472	45.9813	13.0796	99.6191	Tumor	1	28.6	white	75	male	IV	NA	M1	N1	T3	NO	-165.088	high_s1p	-165.088	T3	N1	M1
TCGA-G4-6295-01A	105.532	98.815	49.2547	199.736	113.19	80.3382	121.755	107.411	31.9127	26.6622	45.2222	26.4775	125.999	Tumor	0	8.46667	white	70	female	II	NA	M0	N0	T3	NO	-184.404	low_s1p	-184.404	T3	N0	M0
TCGA-G4-6297-01A	97.2874	71.6377	71.5653	182.883	135.353	86.0829	103.927	97.5041	61.3871	67.0825	75.0976	23.1206	106.499	Tumor	0	83.5333	white	55	female	IV	NA	M1	N2	T3	NO	-152.025	high_s1p	-152.025	T3	N2	M1
TCGA-G4-6299-01A	105.634	92.4771	56.2949	200.552	110.052	102.601	111.106	117.16	60.0637	61.9787	81.8415	26.0563	125.088	Tumor	0	75.6	white	69	male	III	NA	M0	N2	T3	NO	-193.163	low_s1p	-193.163	T3	N2	M0
TCGA-G4-6303-01A	81.5232	80.3547	101.032	162.494	75.2567	86.3477	109.099	82.5969	50.8246	28.4646	60.8965	20.1402	123.1	Tumor	1	66.7667	white	54	female	IV	NO	M1	N1	T3	NO	-189.062	low_s1p	-189.062	T3	N1	M1
TCGA-G4-6304-01A	54.0499	76.5079	16.9812	202.046	119.439	74.3254	117.854	125.1	43.3077	24.5662	12.9017	11.959	132.827	Tumor	0	54.3667	white	66	female	II	NA	M0	N0	T4	NO	-169.575	high_s1p	-169.575	T4	N0	M0
TCGA-G4-6306-01A	53.5137	82.0129	82.7296	210.687	143.78	76.1451	110.552	109.873	58.5046	16.6077	15.9002	4.81224	147.521	Tumor	0	45.3	white	71	male	NA	NA	M0	N0	T2	NO	-200.055	low_s1p	-200.055	T2	N0	M0
TCGA-G4-6307-01A	54.7045	63.203	43.0142	146.754	56.6802	53.8304	108.886	93.1758	20.9799	26.1449	27.5508	4.54115	160.914	Tumor	0	55.8	white	37	female	III	NA	M0	N1	T3	NO	-111.868	high_s1p	-111.868	T3	N1	M0
TCGA-G4-6309-01A	57.2615	95.5344	51.983	157.674	93.5589	75.4493	118.79	93.9432	51.0482	30.5365	32.7785	7.27989	119.174	Tumor	0	86.6667	black or african american	40	female	III	NA	M0	N1	T3	NO	-191.495	low_s1p	-191.495	T3	N1	M0
TCGA-G4-6310-01A	34.9235	62.9988	69.5113	140.729	52.2622	72.2769	91.7232	125.884	52.4758	20.1333	82.4861	1.83043	96.1734	Tumor	0	64.5	white	69	male	III	NA	M0	N1	T3	YES	-167.618	high_s1p	-167.618	T3	N1	M0
TCGA-G4-6311-01A	96.6392	89.4538	67.2972	172.301	105.807	81.1786	103.235	96.4275	54.0725	66.5871	64.298	24.8946	113.625	Tumor	0	39.9667	white	80	male	III	NA	MX	N1	T3	NO	-158.118	high_s1p	-158.118	T3	N1	MX
TCGA-G4-6314-01A	116.52	56.0524	83.1078	173.599	76.9495	85.8381	112.397	79.4928	40.127	51.6043	75.4557	19.025	129.823	Tumor	0	36.4333	white	76	female	IV	NO	M1	N2	T3	NO	-130.413	high_s1p	-130.413	T3	N2	M1
TCGA-G4-6315-01A	72.624	70.1898	78.5839	138.703	77.7539	80.2134	117.101	92.7095	60.7172	12.251	25.8657	4.70624	130.406	Tumor	0	62.7667	white	66	male	IV	NO	M1	N1	T3	NO	-198.869	low_s1p	-198.869	T3	N1	M1
TCGA-G4-6317-01A	34.226	49.1594	64.8316	142.402	104.842	71.5437	112.774	118.388	58.635	15.0679	17.9997	1.74666	152.285	Tumor	0	36.5	white	51	female	III	NO	MX	N2	T3	NO	-164.27	high_s1p	-164.27	T3	N2	MX
TCGA-G4-6320-01A	103.137	68.9034	53.2111	158.459	93.9981	87.7201	121.475	139.672	62.5448	40.3958	28.8638	6.68765	133.851	Tumor	0	26.8	white	73	male	III	NA	MX	N1	T3	NO	-178.773	high_s1p	-178.773	T3	N1	MX
TCGA-G4-6321-01A	108.029	135.865	44.8325	180.833	129.925	105.476	76.7051	91.8698	69.3942	49.9924	29.8786	11.4678	103.713	Tumor	0	22.4	white	60	female	III	NA	MX	N1	T2	NO	-260.742	low_s1p	-260.742	T2	N1	MX
TCGA-G4-6322-01A	118.318	73.4256	97.0617	166.978	98.7938	57.361	119.987	83.4638	95.3467	45.7488	43.6884	10.6843	150.621	Tumor	0	26.4	white	65	male	III	NA	MX	N1	T3	NO	-180.385	high_s1p	-180.385	T3	N1	MX
TCGA-G4-6323-01A	121.234	96.95	39.5093	191.589	111.401	83.5197	129.116	81.2901	66.6462	10.0502	24.4229	28.571	103.119	Tumor	0	13.9667	black or african american	50	male	I	NA	MX	N0	Tis	NO	-237.066	low_s1p	-237.066	NA	N0	MX
TCGA-G4-6586-01A	76.6078	109.316	34.3028	158.825	89.2973	79.7278	107.262	128.304	52.6369	34.7803	23.6422	7.85857	152.155	Tumor	0	36.3	white	73	female	II	NA	M0	N0	T3	NO	-206.9	low_s1p	-206.9	T3	N0	M0
TCGA-G4-6588-01A	135.336	112.981	44.9235	190.36	100.657	83.1617	141.973	112.58	67.0193	77.8927	51.1937	21.8078	144.015	Tumor	0	26.5333	white	58	female	II	NA	M0	N0	T3	NO	-185.269	low_s1p	-185.269	T3	N0	M0
TCGA-G4-6625-01A	106.643	68.0361	68.6107	206.298	135.184	78.7841	109.691	102.93	60.3949	43.8197	56.1078	39.0818	112.833	Tumor	0	93.0667	white	77	female	II	NA	M0	N0	T3	NO	-163.395	high_s1p	-163.395	T3	N0	M0
TCGA-G4-6626-01A	45.5515	65.0667	47.069	180.841	109.406	72.0133	115.919	98.1699	62.8989	34.4561	26.26	3.98186	132.577	Tumor	1	0.0333333	white	90	male	II	NA	M0	N0	T3	NO	-165.523	high_s1p	-165.523	T3	N0	M0
TCGA-G4-6627-01A	111.663	86.0731	79.9005	182.116	108.533	81.2568	106.744	95.1569	76.4147	50.1347	66.7278	17.4485	106.739	Tumor	0	72.5	white	84	male	II	NA	M0	N0	T3	NO	-193.61	low_s1p	-193.61	T3	N0	M0
TCGA-G4-6628-01A	119.135	108.116	72.104	249.295	114.993	88.1209	121.71	88.1303	65.624	83.3111	55.1589	33.6972	123.124	Tumor	0	80.8	white	78	male	I	NA	M0	N0	T2	NO	-178.55	high_s1p	-178.55	T2	N0	M0
TCGA-G5-6233-01A	71.6933	73.1604	68.2477	146.753	110.581	74.0847	97.7121	112.102	56.155	60.6055	46.0292	13.8942	105.799	Tumor	1	18.5333	white	74	male	NA	YES	M0	N2	T3	NO	-142.795	high_s1p	-142.795	T3	N2	M0
TCGA-G5-6235-01A	58.125	91.3231	56.875	144.35	123.804	86.2013	103.407	95.7025	65.6806	6.90787	22.3383	3.03553	93.2365	Tumor	0	56.5333	white	72	male	III	NA	MX	N1	T3	NO	-236.297	low_s1p	-236.297	T3	N1	MX
TCGA-G5-6572-01A	87.094	96.6142	98.5588	166.313	43.4978	64.0996	126.602	108.39	58.5004	21.4204	67.8017	4.34826	119.561	Tumor	1	47.7333	white	56	male	NA	NA	NA	NA	NA	NO	-197.794	low_s1p	-197.794	NA	NA	NA
TCGA-G5-6641-01A	57.176	79.871	27.7652	147.415	103.278	81.735	112.373	108.845	72.8795	17.5807	17.3737	1.14878	112.66	Tumor	0	26.8	white	67	male	III	NA	MX	N1	T1	NO	-216.905	low_s1p	-216.905	T1	N1	MX
TCGA-NH-A50T-01A	43.9674	77.7969	89.6214	154.303	110.213	83.0937	76.1997	108.508	46.2257	16.9089	31.2935	4.3057	137.66	Tumor	0	18.4333	black or african american	68	female	II	NA	MX	N0	T3	NO	-190.207	low_s1p	-190.207	T3	N0	MX
TCGA-NH-A50U-01A	89.0781	81.1339	55.7653	142.75	90.6914	75.0123	129.104	101.363	58.7816	37.9558	48.7877	13.4822	125.604	Tumor	1	11.1333	black or african american	42	male	IV	YES	M1a	N0	T4a	NA	-176.972	high_s1p	-176.972	T4	N0	M1
TCGA-NH-A50V-01A	85.7293	84.4558	64.6804	186.875	93.1705	77.0978	116.925	113.351	49.707	45.8568	58.8747	21.4364	95.1786	Tumor	0	19.6	black or african american	69	male	III	NA	M0	N2a	T3	NO	-165.404	high_s1p	-165.404	T3	N2	M0
TCGA-NH-A6GA-01A	73.7694	102.773	107.871	148.205	91.6518	88.2517	103.058	90.5498	50.1451	22.6609	60.491	13.9457	99.657	Tumor	1	10.0667	black or african american	58	male	III	YES	MX	N2a	T4a	NO	-218.508	low_s1p	-218.508	T4	N2	MX
TCGA-NH-A6GB-01A	91.4176	96.915	71.7054	196.451	116.074	78.3651	94.1537	107.679	39.572	37.5093	36.6908	14.0187	139.141	Tumor	0	15.8667	black or african american	71	female	III	NO	MX	N2b	T3	NO	-177.343	high_s1p	-177.343	T3	N2	MX
TCGA-NH-A6GC-01A	63.9938	72.434	58.7617	147.669	107.41	66.8224	108.297	86.973	42.8992	33.0133	54.4706	9.38933	95.1928	Tumor	0	12.9667	black or african american	66	female	IV	YES	M1b	N1b	T4b	NO	-149.142	high_s1p	-149.142	T4	N1	M1
TCGA-NH-A8F7-01A	28.168	90.9	78.9737	114.615	83.3597	78.6554	119.969	98.37	43.421	11.7894	26.1666	4.06183	97.7536	Tumor	0	18.1	black or african american	53	female	II	NO	MX	N0	T3	YES	-201.187	low_s1p	-201.187	T3	N0	MX
TCGA-NH-A8F8-01A	76.6382	79.2295	65.2564	158.925	102.795	79.6658	125.954	104.784	39.1306	53.3439	65.7528	15.5911	115.018	Tumor	1	17.0333	black or african american	79	male	IV	YES	M1	N2b	T4a	NO	-144.682	high_s1p	-144.682	T4	N2	M1
TCGA-QG-A5YV-01A	61.8959	74.4145	63.2043	150.27	97.6474	80.529	124.847	78.8117	54.1268	14.831	32.3528	11.403	123.266	Tumor	0	43.3667	black or african american	64	female	III	NA	MX	N1a	T4b	NO	-194.239	low_s1p	-194.239	T4	N1	MX
TCGA-QG-A5YW-01A	75.7692	87.8155	64.6617	174.343	118.983	76.4534	122.45	91.0898	66.8822	28.6647	46.5164	19.1842	114.651	Tumor	0	29.8667	black or african american	55	female	III	NA	MX	N2b	T3	NO	-202.486	low_s1p	-202.486	T3	N2	MX
TCGA-QG-A5YX-01A	45.2022	111.195	42.2908	160.974	116.331	85.6431	112.572	88.6664	61.882	13.7987	26.2715	7.08756	115.716	Tumor	0	33.4333	black or african american	61	female	II	NA	MX	N0	T3	NO	-244.921	low_s1p	-244.921	T3	N0	MX
TCGA-QG-A5Z1-01A	80.453	85.6495	67.597	155.416	59.4367	83.4959	111.172	74.7872	42.8671	27.1345	66.0279	12.3854	94.0738	Tumor	1	8.53333	black or african american	71	male	III	NA	MX	N1b	T3	NO	-184.878	low_s1p	-184.878	T3	N1	MX
TCGA-QG-A5Z2-01A	98.9254	104.937	37.0252	192.955	123.785	85.5657	121.199	91.4461	60.6514	23.5795	29.4418	27.0534	110.777	Tumor	0	31.7333	black or african american	61	male	I	NA	M0	N0	T2	NO	-227.575	low_s1p	-227.575	T2	N0	M0
TCGA-QL-A97D-01A	89.8737	83.5176	69.63	191.62	138.364	80.2495	118.766	109.322	47.7203	17.3998	48.841	14.6965	67.8797	Tumor	0	22.2	black or african american	84	female	I	NA	MX	N0	T2	NO	-194.088	low_s1p	-194.088	T2	N0	MX
TCGA-RU-A8FL-01A	36.3242	60.4048	48.2812	99.5139	122.214	73.927	116.416	126.143	60.2126	15.1264	13.4337	2.77094	180.481	Tumor	0	39.2333	black or african american	51	male	III	NO	MX	N2a	T3	NO	-179.418	high_s1p	-179.418	T3	N2	MX
TCGA-SS-A7HO-01A	87.0865	53.9259	96.5331	133.563	34.0689	71.5254	78.8225	108.486	41.3462	11.5457	38.9318	10.6185	132.149	Tumor	0	60.9667	black or african american	44	female	II	NA	M0	N0	T4a	NO	-155.252	high_s1p	-155.252	T4	N0	M0
TCGA-T9-A92H-01A	59.4975	79.9769	53.4278	191.325	122.35	74.8069	110.176	95.4106	47.2394	16.2582	35.5913	4.49748	148.67	Tumor	0	12.0667	black or african american	82	male	II	NA	M0	N0	T3	NO	-185.765	low_s1p	-185.765	T3	N0	M0
TCGA-WS-AB45-01A	123.129	61.7556	102.85	217.007	97.1855	93.1766	120.664	107.746	75.6319	92.8154	110.73	57.9055	89.3334	Tumor	0	71	black or african american	52	female	II	NA	MX	N0	T3	NO	-137.749	high_s1p	-137.749	T3	N0	MX
