# Supplementary material for: Sphingosine-1-phosphate stimulates colorectal cancer tumor microenvironment angiogenesis and induces macrophage polarization via macrophage migration inhibitory factor
Source: Front Immunol. 2025 Jun 16;16:1564213. doi: 10.3389/fimmu.2025.1564213 (PMC12206886; doi:10.3389/fimmu.2025.1564213)
Supplement: Supplementary Table 2 — DEGs and pathways associated with sphingolipid metabolism [file Table2.xlsx]

## Sheet: pathways
pathway	gene symbols
GOBP_MEMBRANE_RAFT_LOCALIZATION	"RALA" "DOCK2" "GSN" "NAXE" "MAL" "PTPRC" "CD2" "YJEFN3"
GOBP_MEMBRANE_RAFT_ORGANIZATION	"ABCA7" "DLG1" "LRCH4" "PACSIN2" "CAV2" "CAV1" "PPT1" "RFTN1" "DOCK2" "FLOT1" "NPC1" "GSN" "NAXE" "MAL" "MYADM" "ANXA2" "CLN3" "S100A10" "COLEC12" "EMP2" "FA2H" "MIR138-1" "PTPRC" "CD2" "CAV3" "YJEFN3"
GOBP_POSITIVE_REGULATION_OF_SPHINGOLIPID_BIOSYNTHETIC_PROCESS	"SPHK2" "SIRT3" "CCN1" "PRKCD" "PLA2G6" "ENPP7"
GOBP_NEGATIVE_REGULATION_OF_SPHINGOLIPID_BIOSYNTHETIC_PROCESS	"ABCA2" "ORMDL1" "PRKAA1" "ORMDL3" "SPHK1" "ORMDL2"
GOBP_SPHINGOLIPID_CATABOLIC_PROCESS	"HEXB" "GALC" "GBA2" "ACER3" "GLA" "SMPD3" "ASAH1" "PPT1" "SMPD2" "SMPD4" "VPS54" "NEU3" "PRKCD" "SGPL1" "SMPD1" "ACER1" "NEU2" "NEU4" "ENPP2" "ENPP7" "CEL" "ASAH2" "LCT" "SMPDL3A" "SPHK1" "ACER2" "GBA1" "GM2A" "ASAH2B" "NEU1" "HEXA" "SMPDL3B"
GOBP_SPHINGOLIPID_MEDIATED_SIGNALING_PATHWAY	PIK3CB "SPHK2" "EZR" "SMPD3" "RAC1" "GPR6" "PLPP3" "S1PR1" "SPHK1" "S1PR5" "MFSD2B" "S1PR2" "S1PR4" "AKT1" "SPNS2" "S1PR3" "KLF14" "PIK3CG"
GOMF_SPHINGOSINE_1_PHOSPHATE_RECEPTOR_ACTIVITY	"SPHK2" "GPR6" "S1PR1" "SPHK1" "S1PR5" "S1PR2" "S1PR4" "S1PR3"
KEGG_SPHINGOLIPID_METABOLISM	GALC "SPHK2" "PLPP1" "ACER3" "SPTLC1" "ARSA" "GLA" "SMPD3" "ASAH1" "B4GALT6" "KDSR" "SGPP1" "SMPD2" "SMPD4" "DEGS1" "UGCG" "NEU3" "PLPP3" "SGPP2" "SGMS2" "SGPL1" "SMPD1" "DEGS2" "GLB1" "SPHK1" "ACER2" "GBA1" "SGMS1" "NEU1" "CERK" "NEU2" "UGT8" "NEU4" "SPTLC2" "GAL3ST1" "PLPP2" "ENPP7" "ASAH2" "ACER1"

## Sheet: DEGs 
"SGPP2" "FAS" "PPARGC1A" "B3GALT5" "AKR1B10" "NR1H4" "ASAH2" "ALDH3A1" "LINC02605" "IL22" "EGF" "LPAR3" "NRG1" "TFAP2A" "CYP3A4"
