# Supplementary material for: Sphingosine-1-phosphate stimulates colorectal cancer tumor microenvironment angiogenesis and induces macrophage polarization via macrophage migration inhibitory factor
Source: Front Immunol. 2025 Jun 16;16:1564213. doi: 10.3389/fimmu.2025.1564213 (PMC12206886; doi:10.3389/fimmu.2025.1564213)
Supplement: Supplementary Table 3 — IRS scores of SPHK1 IHC in CRC. [file Table3.xlsx]

## Sheet: Sheet1
number	type	intensity				number of positive cells				IRS
		1	2	3	av.	1	2	3	av.
1	tumor	2	4	2	2.67	3	4	3	3.33	8.89
2	tumor	2	2	2	2	3	3	3	3	6
3	tumor	4	3	4	3.67	2	2	3	2.33	8.55
4	tumor	4	4	3	3.67	4	4	4	4	14.68
5	tumor	2	1	3	2	3	4	4	3.33	6.66
6	tumor	1	2	4	2.33	4	4	4	4	9.32
7	normal	0	1	1	0.67	0	1	1	0.67	0.45
8	normal	0	0	1	0.33	0	0	2	0.67	0.22
9	normal	1	1	1	1	1	2	0	1	1
10	normal	1	1	1	1	0	2	2	1.33	1.33
11	normal	1	1	1	1	1	2	3	2	2
12	normal	0	1	1	0.67	0	2	1	1	0.67
