# Supplementary material for: Sphingosine-1-phosphate stimulates colorectal cancer tumor microenvironment angiogenesis and induces macrophage polarization via macrophage migration inhibitory factor
Source: Front Immunol. 2025 Jun 16;16:1564213. doi: 10.3389/fimmu.2025.1564213 (PMC12206886; doi:10.3389/fimmu.2025.1564213)
Supplement: Supplementary Table 4 — Calculation and Formulas of S1P_score and scS1P_score. [file Table4.xlsx]

## Sheet: bulk
S1P_levels= (SPHK1) - (SGPL1) - (SGPP1) - (SGPP2)
Cer_levels= 'KDSR' + 'DEGS1' + 'DEGS2' + 'CERS1' + 'CERS2' + 'CERS3' + 'CERS4' + 'CERS5' + 'CERS6' + 'ENPP7' + 'SMPD1' + 'SMPD2' + 'SMPD3' + 'SMPD4' + 'GALC' + 'GBA1' + 'GBA2' + 'PLPP1' + 'PLPP2' + 'PLPP3' - 'ACER1' -'ACER2' - 'ASAH1' - 'ASAH2' -'UGT8'
