# Supplementary material for: Sphingosine-1-phosphate stimulates colorectal cancer tumor microenvironment angiogenesis and induces macrophage polarization via macrophage migration inhibitory factor
Source: Front Immunol. 2025 Jun 16;16:1564213. doi: 10.3389/fimmu.2025.1564213 (PMC12206886; doi:10.3389/fimmu.2025.1564213)
Supplement: Supplementary Table 5 — Quantification of Western Blot Grayscale Intensity. [file Table5.xlsx]

## Sheet: caco2
		GAPdh		VEGFA
第1组	nc	13631.7	12643.9	11305.6	11817.1
	inhibitor	12313.4	12934.4	9583.84	9361.67
	inhibitor	12611.3	12557.4	9883.72	8094.29
第2组	nc	12591.7	12300	11708.1	13751
	inhibitor	11409.9	11361.7	5913.18	6905.38
	inhibitor	12093.7	11543.7	10628.7	7773.44
第3组	nc	11414	12379.9	13078	12419.5
	inhibitor	11501.4	10109.9	10492.7	5690.5
	inhibitor	11009.7	9987.55	6168.45	7608.5

## Sheet: hct116
		GAPdh		VEGFA
第1组	nc	13245.7	12834.1	11258.4	11762.4
	inhibitor	12110.5	12756.3	9412.76	9143.58
第2组	nc	12763.5	12087.7	11563.1	13548.2
	inhibitor	11632.8	11145.3	5784.92	6821.4
第3组	nc	11587.4	12120.9	12983.7	12091.4
	inhibitor	11390.5	10567.3	10245.3	5897.65

## Sheet: sw480
		GAPdh		VEGFA
第1组	nc	12278.2	12745.6	9632.47	8983.5
	inhibitor	12547.6	12218.9	4750.86	5291.77
第2组	nc	10688.4	12136.7	10390.6	9348.73
	inhibitor	11923.8	11476.9	5085.37	4810.41
第3组	nc	11672.5	12002.1	8891.35	9240.19
	inhibitor	10985.5	9840.16	6452.41	3387.12

## Sheet: u937
		GAPdh		VEGFA
第1组	nc	15178.8	14403.7	12301.7	13681.4
	inhibitor	14567.3	14150.2	5886.57	6817.45
第2组	nc	12249.9	12742.1	10489.1	12765.8
	inhibitor	12196	11075.7	6287.34	5705.43
