# Supplementary material for: Sphingosine-1-phosphate stimulates colorectal cancer tumor microenvironment angiogenesis and induces macrophage polarization via macrophage migration inhibitory factor
Source: Front Immunol. 2025 Jun 16;16:1564213. doi: 10.3389/fimmu.2025.1564213 (PMC12206886; doi:10.3389/fimmu.2025.1564213)
Supplement: Supplementary Table 6 — Gene Sets Related to Tumor-Associated Functions. [file Table6.xlsx]

## Sheet: MCP_adjust_pValue
		p_val	p_adj	signif
	cell_type
1	B lineage	1.07679e-06	1.93822e-06	***
2	CD8 T cells	0.000846123	0.00108787	**
3	Cytotoxic lymphocytes	3.07733e-06	4.61599e-06	***
4	Endothelial cells	0.00587106	0.00660494	**
5	Fibroblasts	0.650437	0.650437	ns
6	Monocytic lineage	2.66681e-08	1.20007e-07	***
7	Myeloid dendritic cells	2.40823e-07	7.22469e-07	***
8	Neutrophils	1.82516e-12	1.64265e-11	***
9	T cells	4.11289e-07	9.25401e-07	***

## Sheet: gene_adjust_Pvalue
		p_val	p_adj	signif
	variable
1	PLPP3	2.78447e-30	1.67068e-29	***
2	CERS6	0.000350679	0.000467572	***
3	SGPP2	3.92464e-12	7.84929e-12	***
4	PLPP1	5.70715e-32	6.84857e-31	***
5	ACER2	5.2215e-05	7.83225e-05	***
6	SGPL1	0.013157	0.0157884	*
7	CERS5	5.39139e-18	1.61742e-17	***
8	SGPP1	7.97089e-22	3.18836e-21	***
9	SPHK1	4.46517e-14	1.07164e-13	***
10	ACER1	0.0340874	0.0340874	*
11	CERS4	8.99537e-11	1.54206e-10	***
12	SPHK2	0.0241764	0.0263742	*
