# Supplementary material for: Sphingosine-1-phosphate stimulates colorectal cancer tumor microenvironment angiogenesis and induces macrophage polarization via macrophage migration inhibitory factor
Source: Front Immunol. 2025 Jun 16;16:1564213. doi: 10.3389/fimmu.2025.1564213 (PMC12206886; doi:10.3389/fimmu.2025.1564213)
Supplement: Supplementary Table 7 — The adjusted p-values tables of Figure 3k and 2f . [file DataSheet1.csv]

Gene	GeneSet
GSS	BIOCARTA_FREE_PATHWAY
GSR	BIOCARTA_FREE_PATHWAY
NFKB1	BIOCARTA_FREE_PATHWAY
SOD1	BIOCARTA_FREE_PATHWAY
CXCL8	BIOCARTA_FREE_PATHWAY
GPX1	BIOCARTA_FREE_PATHWAY
RELA	BIOCARTA_FREE_PATHWAY
TNF	BIOCARTA_FREE_PATHWAY
NOX1	BIOCARTA_FREE_PATHWAY
XDH	BIOCARTA_FREE_PATHWAY
DKC1	FIRESTEIN_CTNNB1_PATHWAY_AND_PROLIFERATION
CDK8	FIRESTEIN_CTNNB1_PATHWAY_AND_PROLIFERATION
PLK4	FIRESTEIN_CTNNB1_PATHWAY_AND_PROLIFERATION
CSNK1G3	FIRESTEIN_CTNNB1_PATHWAY_AND_PROLIFERATION
TAOK1	FIRESTEIN_CTNNB1_PATHWAY_AND_PROLIFERATION
FOXO4	FIRESTEIN_CTNNB1_PATHWAY_AND_PROLIFERATION
CSNK1E	FIRESTEIN_CTNNB1_PATHWAY_AND_PROLIFERATION
MAP3K14	FIRESTEIN_CTNNB1_PATHWAY_AND_PROLIFERATION
MAP3K20	FIRESTEIN_CTNNB1_PATHWAY_AND_PROLIFERATION
HECW1	FIRESTEIN_PROLIFERATION
DBF4	FIRESTEIN_PROLIFERATION
CDKL5	FIRESTEIN_PROLIFERATION
BTK	FIRESTEIN_PROLIFERATION
FYN	FIRESTEIN_PROLIFERATION
TRIO	FIRESTEIN_PROLIFERATION
HIPK2	FIRESTEIN_PROLIFERATION
ERBB3	FIRESTEIN_PROLIFERATION
PKM	FIRESTEIN_PROLIFERATION
FGFR3	FIRESTEIN_PROLIFERATION
NUCKS1	FIRESTEIN_PROLIFERATION
ELP1	FIRESTEIN_PROLIFERATION
CSNK2A2	FIRESTEIN_PROLIFERATION
RPS6KA6	FIRESTEIN_PROLIFERATION
SPEG	FIRESTEIN_PROLIFERATION
EPHA6	FIRESTEIN_PROLIFERATION
GMIP	FIRESTEIN_PROLIFERATION
ZC3HC1	FIRESTEIN_PROLIFERATION
XYLB	FIRESTEIN_PROLIFERATION
PICK1	FIRESTEIN_PROLIFERATION
PACSIN2	FIRESTEIN_PROLIFERATION
EP300	FIRESTEIN_PROLIFERATION
CD40	FIRESTEIN_PROLIFERATION
PLCB4	FIRESTEIN_PROLIFERATION
STK24	FIRESTEIN_PROLIFERATION
PHKB	FIRESTEIN_PROLIFERATION
STK3	FIRESTEIN_PROLIFERATION
DMPK	FIRESTEIN_PROLIFERATION
VRK3	FIRESTEIN_PROLIFERATION
PRKD2	FIRESTEIN_PROLIFERATION
CDK6	FIRESTEIN_PROLIFERATION
PPP1R17	FIRESTEIN_PROLIFERATION
LIMK1	FIRESTEIN_PROLIFERATION
MAPK8	FIRESTEIN_PROLIFERATION
BMPR1A	FIRESTEIN_PROLIFERATION
MAP3K8	FIRESTEIN_PROLIFERATION
C17orf75	FIRESTEIN_PROLIFERATION
SLC22A18	FIRESTEIN_PROLIFERATION
MAK	FIRESTEIN_PROLIFERATION
CERT1	FIRESTEIN_PROLIFERATION
ITK	FIRESTEIN_PROLIFERATION
NRBP1	FIRESTEIN_PROLIFERATION
AAK1	FIRESTEIN_PROLIFERATION
ARHGEF2	FIRESTEIN_PROLIFERATION
AKT3	FIRESTEIN_PROLIFERATION
PIK3R3	FIRESTEIN_PROLIFERATION
AKAP7	FIRESTEIN_PROLIFERATION
MASTL	FIRESTEIN_PROLIFERATION
PKN1	FIRESTEIN_PROLIFERATION
GRK4	FIRESTEIN_PROLIFERATION
PPP1R12C	FIRESTEIN_PROLIFERATION
SRMS	FIRESTEIN_PROLIFERATION
PRKCG	FIRESTEIN_PROLIFERATION
KDR	FIRESTEIN_PROLIFERATION
SYT5	FIRESTEIN_PROLIFERATION
STK33	FIRESTEIN_PROLIFERATION
DKC1	FIRESTEIN_PROLIFERATION
RAF1	FIRESTEIN_PROLIFERATION
PPARG	FIRESTEIN_PROLIFERATION
PRKAA1	FIRESTEIN_PROLIFERATION
CDK8	FIRESTEIN_PROLIFERATION
IRAK2	FIRESTEIN_PROLIFERATION
STK26	FIRESTEIN_PROLIFERATION
TAOK3	FIRESTEIN_PROLIFERATION
CDK9	FIRESTEIN_PROLIFERATION
ETNK1	FIRESTEIN_PROLIFERATION
TICRR	FIRESTEIN_PROLIFERATION
PRKACB	FIRESTEIN_PROLIFERATION
MOB3C	FIRESTEIN_PROLIFERATION
SYT14	FIRESTEIN_PROLIFERATION
PIK3R1	FIRESTEIN_PROLIFERATION
CCNB3	FIRESTEIN_PROLIFERATION
CHEK1	FIRESTEIN_PROLIFERATION
DLG2	FIRESTEIN_PROLIFERATION
AKAP6	FIRESTEIN_PROLIFERATION
NEK7	FIRESTEIN_PROLIFERATION
CAMK4	FIRESTEIN_PROLIFERATION
BCL2L11	FIRESTEIN_PROLIFERATION
MERTK	FIRESTEIN_PROLIFERATION
EPHB1	FIRESTEIN_PROLIFERATION
PIK3AP1	FIRESTEIN_PROLIFERATION
ADK	FIRESTEIN_PROLIFERATION
GALK2	FIRESTEIN_PROLIFERATION
APPL1	FIRESTEIN_PROLIFERATION
BRAF	FIRESTEIN_PROLIFERATION
PDXK	FIRESTEIN_PROLIFERATION
TAOK1	FIRESTEIN_PROLIFERATION
COQ8A	FIRESTEIN_PROLIFERATION
TGFA	FIRESTEIN_PROLIFERATION
STK32C	FIRESTEIN_PROLIFERATION
TERF2IP	FIRESTEIN_PROLIFERATION
AXL	FIRESTEIN_PROLIFERATION
INPP5D	FIRESTEIN_PROLIFERATION
STK32A	FIRESTEIN_PROLIFERATION
EXOSC10	FIRESTEIN_PROLIFERATION
NME6	FIRESTEIN_PROLIFERATION
CKS1B	FIRESTEIN_PROLIFERATION
TRIB1	FIRESTEIN_PROLIFERATION
CNP	FIRESTEIN_PROLIFERATION
ATR	FIRESTEIN_PROLIFERATION
PRKRA	FIRESTEIN_PROLIFERATION
FIGN	FIRESTEIN_PROLIFERATION
LIMK2	FIRESTEIN_PROLIFERATION
TBK1	FIRESTEIN_PROLIFERATION
PRKD1	FIRESTEIN_PROLIFERATION
FOXO4	FIRESTEIN_PROLIFERATION
HGS	FIRESTEIN_PROLIFERATION
PRKG1	FIRESTEIN_PROLIFERATION
PPARA	FIRESTEIN_PROLIFERATION
PRKAR1B	FIRESTEIN_PROLIFERATION
EPHB4	FIRESTEIN_PROLIFERATION
XRCC6	FIRESTEIN_PROLIFERATION
NF1	FIRESTEIN_PROLIFERATION
GRK6	FIRESTEIN_PROLIFERATION
RPS6KL1	FIRESTEIN_PROLIFERATION
WWP2	FIRESTEIN_PROLIFERATION
NTRK1	FIRESTEIN_PROLIFERATION
RCSD1	FIRESTEIN_PROLIFERATION
CSNK1E	FIRESTEIN_PROLIFERATION
CPNE1	FIRESTEIN_PROLIFERATION
ARHGEF25	FIRESTEIN_PROLIFERATION
CDK11B	FIRESTEIN_PROLIFERATION
PRKDC	FIRESTEIN_PROLIFERATION
MAP3K14	FIRESTEIN_PROLIFERATION
INPP4A	FIRESTEIN_PROLIFERATION
CDK14	FIRESTEIN_PROLIFERATION
CYLD	FIRESTEIN_PROLIFERATION
MAP3K20	FIRESTEIN_PROLIFERATION
CERK	FIRESTEIN_PROLIFERATION
MAP2K6	FIRESTEIN_PROLIFERATION
PRKAR2A	FIRESTEIN_PROLIFERATION
EPHA4	FIRESTEIN_PROLIFERATION
EPHB2	FIRESTEIN_PROLIFERATION
SYT16	FIRESTEIN_PROLIFERATION
AK3	FIRESTEIN_PROLIFERATION
KALRN	FIRESTEIN_PROLIFERATION
CMPK1	FIRESTEIN_PROLIFERATION
NUAK2	FIRESTEIN_PROLIFERATION
CAMKV	FIRESTEIN_PROLIFERATION
ROR1	FIRESTEIN_PROLIFERATION
HCK	FIRESTEIN_PROLIFERATION
STK32B	FIRESTEIN_PROLIFERATION
RPS6KA4	FIRESTEIN_PROLIFERATION
CDK3	FIRESTEIN_PROLIFERATION
NR1H4	FIRESTEIN_PROLIFERATION
NR1I2	FIRESTEIN_PROLIFERATION
TAF1	FIRESTEIN_PROLIFERATION
RIPK3	FIRESTEIN_PROLIFERATION
SYT4	FIRESTEIN_PROLIFERATION
PKLR	FIRESTEIN_PROLIFERATION
PFKFB1	FIRESTEIN_PROLIFERATION
TRPV6	FIRESTEIN_PROLIFERATION
IKBKE	FIRESTEIN_PROLIFERATION
NME5	FIRESTEIN_PROLIFERATION
ALK	FIRESTEIN_PROLIFERATION
ROS1	FIRESTEIN_PROLIFERATION
GUCY2C	FIRESTEIN_PROLIFERATION
TXK	FIRESTEIN_PROLIFERATION
GCKR	FIRESTEIN_PROLIFERATION
GZMB	FIRESTEIN_PROLIFERATION
PIK3CG	FIRESTEIN_PROLIFERATION
TSKS	FIRESTEIN_PROLIFERATION
TRPV5	FIRESTEIN_PROLIFERATION
TPD52L3	FIRESTEIN_PROLIFERATION
AKAP4	FIRESTEIN_PROLIFERATION
SIK1	FIRESTEIN_PROLIFERATION
SNAI2	GAVISH_3CA_MALIGNANT_METAPROGRAM_12_EMT_1
VIM	GAVISH_3CA_MALIGNANT_METAPROGRAM_12_EMT_1
MMP2	GAVISH_3CA_MALIGNANT_METAPROGRAM_12_EMT_1
CCDC80	GAVISH_3CA_MALIGNANT_METAPROGRAM_12_EMT_1
TIMP1	GAVISH_3CA_MALIGNANT_METAPROGRAM_12_EMT_1
CAV1	GAVISH_3CA_MALIGNANT_METAPROGRAM_12_EMT_1
CXCL12	GAVISH_3CA_MALIGNANT_METAPROGRAM_12_EMT_1
COL1A1	GAVISH_3CA_MALIGNANT_METAPROGRAM_12_EMT_1
MGP	GAVISH_3CA_MALIGNANT_METAPROGRAM_12_EMT_1
FN1	GAVISH_3CA_MALIGNANT_METAPROGRAM_12_EMT_1
IGFBP5	GAVISH_3CA_MALIGNANT_METAPROGRAM_12_EMT_1
ID3	GAVISH_3CA_MALIGNANT_METAPROGRAM_12_EMT_1
CALD1	GAVISH_3CA_MALIGNANT_METAPROGRAM_12_EMT_1
COL4A2	GAVISH_3CA_MALIGNANT_METAPROGRAM_12_EMT_1
TPM1	GAVISH_3CA_MALIGNANT_METAPROGRAM_12_EMT_1
IGFBP4	GAVISH_3CA_MALIGNANT_METAPROGRAM_12_EMT_1
CCN1	GAVISH_3CA_MALIGNANT_METAPROGRAM_12_EMT_1
SERPING1	GAVISH_3CA_MALIGNANT_METAPROGRAM_12_EMT_1
PRSS23	GAVISH_3CA_MALIGNANT_METAPROGRAM_12_EMT_1
TSC22D3	GAVISH_3CA_MALIGNANT_METAPROGRAM_12_EMT_1
C1R	GAVISH_3CA_MALIGNANT_METAPROGRAM_12_EMT_1
FSTL1	GAVISH_3CA_MALIGNANT_METAPROGRAM_12_EMT_1
NNMT	GAVISH_3CA_MALIGNANT_METAPROGRAM_12_EMT_1
COL4A1	GAVISH_3CA_MALIGNANT_METAPROGRAM_12_EMT_1
TCF4	GAVISH_3CA_MALIGNANT_METAPROGRAM_12_EMT_1
DCN	GAVISH_3CA_MALIGNANT_METAPROGRAM_12_EMT_1
FBLN1	GAVISH_3CA_MALIGNANT_METAPROGRAM_12_EMT_1
LGALS1	GAVISH_3CA_MALIGNANT_METAPROGRAM_12_EMT_1
TIMP3	GAVISH_3CA_MALIGNANT_METAPROGRAM_12_EMT_1
RARRES2	GAVISH_3CA_MALIGNANT_METAPROGRAM_12_EMT_1
SPARC	GAVISH_3CA_MALIGNANT_METAPROGRAM_12_EMT_1
CCN2	GAVISH_3CA_MALIGNANT_METAPROGRAM_12_EMT_1
TGFBI	GAVISH_3CA_MALIGNANT_METAPROGRAM_12_EMT_1
COL6A1	GAVISH_3CA_MALIGNANT_METAPROGRAM_12_EMT_1
TAGLN	GAVISH_3CA_MALIGNANT_METAPROGRAM_12_EMT_1
IGFBP7	GAVISH_3CA_MALIGNANT_METAPROGRAM_12_EMT_1
A2M	GAVISH_3CA_MALIGNANT_METAPROGRAM_12_EMT_1
C1S	GAVISH_3CA_MALIGNANT_METAPROGRAM_12_EMT_1
BGN	GAVISH_3CA_MALIGNANT_METAPROGRAM_12_EMT_1
TPM2	GAVISH_3CA_MALIGNANT_METAPROGRAM_12_EMT_1
MYL9	GAVISH_3CA_MALIGNANT_METAPROGRAM_12_EMT_1
ACTA2	GAVISH_3CA_MALIGNANT_METAPROGRAM_12_EMT_1
COL6A2	GAVISH_3CA_MALIGNANT_METAPROGRAM_12_EMT_1
COL6A3	GAVISH_3CA_MALIGNANT_METAPROGRAM_12_EMT_1
COL3A1	GAVISH_3CA_MALIGNANT_METAPROGRAM_12_EMT_1
LUM	GAVISH_3CA_MALIGNANT_METAPROGRAM_12_EMT_1
CTSK	GAVISH_3CA_MALIGNANT_METAPROGRAM_12_EMT_1
POSTN	GAVISH_3CA_MALIGNANT_METAPROGRAM_12_EMT_1
SPARCL1	GAVISH_3CA_MALIGNANT_METAPROGRAM_12_EMT_1
COL1A2	GAVISH_3CA_MALIGNANT_METAPROGRAM_12_EMT_1
ITGA3	GAVISH_3CA_MALIGNANT_METAPROGRAM_13_EMT_2
TNFRSF12A	GAVISH_3CA_MALIGNANT_METAPROGRAM_13_EMT_2
VIM	GAVISH_3CA_MALIGNANT_METAPROGRAM_13_EMT_2
LAMA3	GAVISH_3CA_MALIGNANT_METAPROGRAM_13_EMT_2
DCBLD2	GAVISH_3CA_MALIGNANT_METAPROGRAM_13_EMT_2
FSTL3	GAVISH_3CA_MALIGNANT_METAPROGRAM_13_EMT_2
PTHLH	GAVISH_3CA_MALIGNANT_METAPROGRAM_13_EMT_2
ITGA6	GAVISH_3CA_MALIGNANT_METAPROGRAM_13_EMT_2
CAV1	GAVISH_3CA_MALIGNANT_METAPROGRAM_13_EMT_2
SERPINE1	GAVISH_3CA_MALIGNANT_METAPROGRAM_13_EMT_2
RBP1	GAVISH_3CA_MALIGNANT_METAPROGRAM_13_EMT_2
FN1	GAVISH_3CA_MALIGNANT_METAPROGRAM_13_EMT_2
F3	GAVISH_3CA_MALIGNANT_METAPROGRAM_13_EMT_2
INHBA	GAVISH_3CA_MALIGNANT_METAPROGRAM_13_EMT_2
PLAU	GAVISH_3CA_MALIGNANT_METAPROGRAM_13_EMT_2
PMEPA1	GAVISH_3CA_MALIGNANT_METAPROGRAM_13_EMT_2
CDKN1A	GAVISH_3CA_MALIGNANT_METAPROGRAM_13_EMT_2
MT2A	GAVISH_3CA_MALIGNANT_METAPROGRAM_13_EMT_2
KRT7	GAVISH_3CA_MALIGNANT_METAPROGRAM_13_EMT_2
SERPINE2	GAVISH_3CA_MALIGNANT_METAPROGRAM_13_EMT_2
ITGAV	GAVISH_3CA_MALIGNANT_METAPROGRAM_13_EMT_2
ANXA3	GAVISH_3CA_MALIGNANT_METAPROGRAM_13_EMT_2
TPM1	GAVISH_3CA_MALIGNANT_METAPROGRAM_13_EMT_2
ITGB1	GAVISH_3CA_MALIGNANT_METAPROGRAM_13_EMT_2
PRSS23	GAVISH_3CA_MALIGNANT_METAPROGRAM_13_EMT_2
PDPN	GAVISH_3CA_MALIGNANT_METAPROGRAM_13_EMT_2
C15orf48	GAVISH_3CA_MALIGNANT_METAPROGRAM_13_EMT_2
CAVIN3	GAVISH_3CA_MALIGNANT_METAPROGRAM_13_EMT_2
RHOD	GAVISH_3CA_MALIGNANT_METAPROGRAM_13_EMT_2
S100A2	GAVISH_3CA_MALIGNANT_METAPROGRAM_13_EMT_2
LAMB3	GAVISH_3CA_MALIGNANT_METAPROGRAM_13_EMT_2
PDLIM7	GAVISH_3CA_MALIGNANT_METAPROGRAM_13_EMT_2
FLNA	GAVISH_3CA_MALIGNANT_METAPROGRAM_13_EMT_2
TGM2	GAVISH_3CA_MALIGNANT_METAPROGRAM_13_EMT_2
PLAUR	GAVISH_3CA_MALIGNANT_METAPROGRAM_13_EMT_2
TNC	GAVISH_3CA_MALIGNANT_METAPROGRAM_13_EMT_2
COL17A1	GAVISH_3CA_MALIGNANT_METAPROGRAM_13_EMT_2
LGALS1	GAVISH_3CA_MALIGNANT_METAPROGRAM_13_EMT_2
TGFBI	GAVISH_3CA_MALIGNANT_METAPROGRAM_13_EMT_2
KRT17	GAVISH_3CA_MALIGNANT_METAPROGRAM_13_EMT_2
THBS1	GAVISH_3CA_MALIGNANT_METAPROGRAM_13_EMT_2
EMP3	GAVISH_3CA_MALIGNANT_METAPROGRAM_13_EMT_2
IGFBP7	GAVISH_3CA_MALIGNANT_METAPROGRAM_13_EMT_2
IGFBP6	GAVISH_3CA_MALIGNANT_METAPROGRAM_13_EMT_2
IL32	GAVISH_3CA_MALIGNANT_METAPROGRAM_13_EMT_2
ITGB6	GAVISH_3CA_MALIGNANT_METAPROGRAM_13_EMT_2
CDA	GAVISH_3CA_MALIGNANT_METAPROGRAM_13_EMT_2
LAMC2	GAVISH_3CA_MALIGNANT_METAPROGRAM_13_EMT_2
CST6	GAVISH_3CA_MALIGNANT_METAPROGRAM_13_EMT_2
MMP7	GAVISH_3CA_MALIGNANT_METAPROGRAM_13_EMT_2
TNFRSF12A	GAVISH_3CA_MALIGNANT_METAPROGRAM_14_EMT_3
VIM	GAVISH_3CA_MALIGNANT_METAPROGRAM_14_EMT_3
KLF6	GAVISH_3CA_MALIGNANT_METAPROGRAM_14_EMT_3
EZR	GAVISH_3CA_MALIGNANT_METAPROGRAM_14_EMT_3
MYL12A	GAVISH_3CA_MALIGNANT_METAPROGRAM_14_EMT_3
PLP2	GAVISH_3CA_MALIGNANT_METAPROGRAM_14_EMT_3
HSPB1	GAVISH_3CA_MALIGNANT_METAPROGRAM_14_EMT_3
MDK	GAVISH_3CA_MALIGNANT_METAPROGRAM_14_EMT_3
KRT18	GAVISH_3CA_MALIGNANT_METAPROGRAM_14_EMT_3
STMN1	GAVISH_3CA_MALIGNANT_METAPROGRAM_14_EMT_3
EMP1	GAVISH_3CA_MALIGNANT_METAPROGRAM_14_EMT_3
ANXA1	GAVISH_3CA_MALIGNANT_METAPROGRAM_14_EMT_3
KRT7	GAVISH_3CA_MALIGNANT_METAPROGRAM_14_EMT_3
ANXA3	GAVISH_3CA_MALIGNANT_METAPROGRAM_14_EMT_3
SH3BGRL3	GAVISH_3CA_MALIGNANT_METAPROGRAM_14_EMT_3
RHOC	GAVISH_3CA_MALIGNANT_METAPROGRAM_14_EMT_3
RAB11FIP1	GAVISH_3CA_MALIGNANT_METAPROGRAM_14_EMT_3
TAGLN2	GAVISH_3CA_MALIGNANT_METAPROGRAM_14_EMT_3
LMNA	GAVISH_3CA_MALIGNANT_METAPROGRAM_14_EMT_3
S100A11	GAVISH_3CA_MALIGNANT_METAPROGRAM_14_EMT_3
CKB	GAVISH_3CA_MALIGNANT_METAPROGRAM_14_EMT_3
TUBA1A	GAVISH_3CA_MALIGNANT_METAPROGRAM_14_EMT_3
TM4SF1	GAVISH_3CA_MALIGNANT_METAPROGRAM_14_EMT_3
KRT8	GAVISH_3CA_MALIGNANT_METAPROGRAM_14_EMT_3
MYADM	GAVISH_3CA_MALIGNANT_METAPROGRAM_14_EMT_3
PHLDA2	GAVISH_3CA_MALIGNANT_METAPROGRAM_14_EMT_3
ANXA2	GAVISH_3CA_MALIGNANT_METAPROGRAM_14_EMT_3
CRIP2	GAVISH_3CA_MALIGNANT_METAPROGRAM_14_EMT_3
ISG15	GAVISH_3CA_MALIGNANT_METAPROGRAM_14_EMT_3
FLNA	GAVISH_3CA_MALIGNANT_METAPROGRAM_14_EMT_3
S100A10	GAVISH_3CA_MALIGNANT_METAPROGRAM_14_EMT_3
TMSB4X	GAVISH_3CA_MALIGNANT_METAPROGRAM_14_EMT_3
CRIP1	GAVISH_3CA_MALIGNANT_METAPROGRAM_14_EMT_3
CLIC1	GAVISH_3CA_MALIGNANT_METAPROGRAM_14_EMT_3
CD24	GAVISH_3CA_MALIGNANT_METAPROGRAM_14_EMT_3
LGALS1	GAVISH_3CA_MALIGNANT_METAPROGRAM_14_EMT_3
LGALS3	GAVISH_3CA_MALIGNANT_METAPROGRAM_14_EMT_3
EMP3	GAVISH_3CA_MALIGNANT_METAPROGRAM_14_EMT_3
S100P	GAVISH_3CA_MALIGNANT_METAPROGRAM_14_EMT_3
KRT19	GAVISH_3CA_MALIGNANT_METAPROGRAM_14_EMT_3
S100A16	GAVISH_3CA_MALIGNANT_METAPROGRAM_14_EMT_3
S100A4	GAVISH_3CA_MALIGNANT_METAPROGRAM_14_EMT_3
S100A6	GAVISH_3CA_MALIGNANT_METAPROGRAM_14_EMT_3
IL32	GAVISH_3CA_MALIGNANT_METAPROGRAM_14_EMT_3
IFI27	GAVISH_3CA_MALIGNANT_METAPROGRAM_14_EMT_3
C19orf33	GAVISH_3CA_MALIGNANT_METAPROGRAM_14_EMT_3
FXYD3	GAVISH_3CA_MALIGNANT_METAPROGRAM_14_EMT_3
S100A14	GAVISH_3CA_MALIGNANT_METAPROGRAM_14_EMT_3
CLDN4	GAVISH_3CA_MALIGNANT_METAPROGRAM_14_EMT_3
MMP7	GAVISH_3CA_MALIGNANT_METAPROGRAM_14_EMT_3
SNAI2	GAVISH_3CA_MALIGNANT_METAPROGRAM_15_EMT_4
TIMP1	GAVISH_3CA_MALIGNANT_METAPROGRAM_15_EMT_4
TSC22D1	GAVISH_3CA_MALIGNANT_METAPROGRAM_15_EMT_4
CAV1	GAVISH_3CA_MALIGNANT_METAPROGRAM_15_EMT_4
ALDH3A1	GAVISH_3CA_MALIGNANT_METAPROGRAM_15_EMT_4
NCOA7	GAVISH_3CA_MALIGNANT_METAPROGRAM_15_EMT_4
IGFBP5	GAVISH_3CA_MALIGNANT_METAPROGRAM_15_EMT_4
EGR1	GAVISH_3CA_MALIGNANT_METAPROGRAM_15_EMT_4
ASS1	GAVISH_3CA_MALIGNANT_METAPROGRAM_15_EMT_4
NINJ1	GAVISH_3CA_MALIGNANT_METAPROGRAM_15_EMT_4
SERPINF1	GAVISH_3CA_MALIGNANT_METAPROGRAM_15_EMT_4
GLUL	GAVISH_3CA_MALIGNANT_METAPROGRAM_15_EMT_4
SERPINE2	GAVISH_3CA_MALIGNANT_METAPROGRAM_15_EMT_4
SDCBP	GAVISH_3CA_MALIGNANT_METAPROGRAM_15_EMT_4
PNRC1	GAVISH_3CA_MALIGNANT_METAPROGRAM_15_EMT_4
NFIB	GAVISH_3CA_MALIGNANT_METAPROGRAM_15_EMT_4
NTRK2	GAVISH_3CA_MALIGNANT_METAPROGRAM_15_EMT_4
SESN3	GAVISH_3CA_MALIGNANT_METAPROGRAM_15_EMT_4
SERPINH1	GAVISH_3CA_MALIGNANT_METAPROGRAM_15_EMT_4
DST	GAVISH_3CA_MALIGNANT_METAPROGRAM_15_EMT_4
C1R	GAVISH_3CA_MALIGNANT_METAPROGRAM_15_EMT_4
HTRA1	GAVISH_3CA_MALIGNANT_METAPROGRAM_15_EMT_4
FTH1	GAVISH_3CA_MALIGNANT_METAPROGRAM_15_EMT_4
ANTXR1	GAVISH_3CA_MALIGNANT_METAPROGRAM_15_EMT_4
HOPX	GAVISH_3CA_MALIGNANT_METAPROGRAM_15_EMT_4
SOCS3	GAVISH_3CA_MALIGNANT_METAPROGRAM_15_EMT_4
SNHG32	GAVISH_3CA_MALIGNANT_METAPROGRAM_15_EMT_4
C12orf75	GAVISH_3CA_MALIGNANT_METAPROGRAM_15_EMT_4
TXNIP	GAVISH_3CA_MALIGNANT_METAPROGRAM_15_EMT_4
DCN	GAVISH_3CA_MALIGNANT_METAPROGRAM_15_EMT_4
COL17A1	GAVISH_3CA_MALIGNANT_METAPROGRAM_15_EMT_4
MOXD1	GAVISH_3CA_MALIGNANT_METAPROGRAM_15_EMT_4
SPARC	GAVISH_3CA_MALIGNANT_METAPROGRAM_15_EMT_4
C1S	GAVISH_3CA_MALIGNANT_METAPROGRAM_15_EMT_4
IFITM1	GAVISH_3CA_MALIGNANT_METAPROGRAM_15_EMT_4
SELENOP	GAVISH_3CA_MALIGNANT_METAPROGRAM_15_EMT_4
KRT15	GAVISH_3CA_MALIGNANT_METAPROGRAM_15_EMT_4
SLC47A2	GAVISH_3CA_MALIGNANT_METAPROGRAM_15_EMT_4
THBS2	GAVISH_3CA_MALIGNANT_METAPROGRAM_15_EMT_4
BCAM	GAVISH_3CA_MALIGNANT_METAPROGRAM_15_EMT_4
CD74	GAVISH_3CA_MALIGNANT_METAPROGRAM_15_EMT_4
TP53AIP1	GAVISH_3CA_MALIGNANT_METAPROGRAM_15_EMT_4
ASPN	GAVISH_3CA_MALIGNANT_METAPROGRAM_15_EMT_4
LTF	GAVISH_3CA_MALIGNANT_METAPROGRAM_15_EMT_4
SFRP1	GAVISH_3CA_MALIGNANT_METAPROGRAM_15_EMT_4
CCL2	GAVISH_3CA_MALIGNANT_METAPROGRAM_15_EMT_4
IFIT3	GAVISH_3CA_MALIGNANT_METAPROGRAM_15_EMT_4
SOX4	GAVISH_3CA_MALIGNANT_METAPROGRAM_15_EMT_4
CXCL14	GAVISH_3CA_MALIGNANT_METAPROGRAM_15_EMT_4
DAPL1	GAVISH_3CA_MALIGNANT_METAPROGRAM_15_EMT_4
GPRC5A	GAVISH_3CA_MALIGNANT_METAPROGRAM_19_EPITHELIAL_SENESCENCE
SERPINB1	GAVISH_3CA_MALIGNANT_METAPROGRAM_19_EPITHELIAL_SENESCENCE
SULT2B1	GAVISH_3CA_MALIGNANT_METAPROGRAM_19_EPITHELIAL_SENESCENCE
LYPD3	GAVISH_3CA_MALIGNANT_METAPROGRAM_19_EPITHELIAL_SENESCENCE
DSC2	GAVISH_3CA_MALIGNANT_METAPROGRAM_19_EPITHELIAL_SENESCENCE
ANXA1	GAVISH_3CA_MALIGNANT_METAPROGRAM_19_EPITHELIAL_SENESCENCE
KRT7	GAVISH_3CA_MALIGNANT_METAPROGRAM_19_EPITHELIAL_SENESCENCE
CRABP2	GAVISH_3CA_MALIGNANT_METAPROGRAM_19_EPITHELIAL_SENESCENCE
IGFBP3	GAVISH_3CA_MALIGNANT_METAPROGRAM_19_EPITHELIAL_SENESCENCE
AQP3	GAVISH_3CA_MALIGNANT_METAPROGRAM_19_EPITHELIAL_SENESCENCE
C15orf48	GAVISH_3CA_MALIGNANT_METAPROGRAM_19_EPITHELIAL_SENESCENCE
PSCA	GAVISH_3CA_MALIGNANT_METAPROGRAM_19_EPITHELIAL_SENESCENCE
CLDN7	GAVISH_3CA_MALIGNANT_METAPROGRAM_19_EPITHELIAL_SENESCENCE
SLPI	GAVISH_3CA_MALIGNANT_METAPROGRAM_19_EPITHELIAL_SENESCENCE
KRT17	GAVISH_3CA_MALIGNANT_METAPROGRAM_19_EPITHELIAL_SENESCENCE
MALL	GAVISH_3CA_MALIGNANT_METAPROGRAM_19_EPITHELIAL_SENESCENCE
LCN2	GAVISH_3CA_MALIGNANT_METAPROGRAM_19_EPITHELIAL_SENESCENCE
ELF3	GAVISH_3CA_MALIGNANT_METAPROGRAM_19_EPITHELIAL_SENESCENCE
S100P	GAVISH_3CA_MALIGNANT_METAPROGRAM_19_EPITHELIAL_SENESCENCE
FABP5	GAVISH_3CA_MALIGNANT_METAPROGRAM_19_EPITHELIAL_SENESCENCE
CLIC3	GAVISH_3CA_MALIGNANT_METAPROGRAM_19_EPITHELIAL_SENESCENCE
KRT16	GAVISH_3CA_MALIGNANT_METAPROGRAM_19_EPITHELIAL_SENESCENCE
PRSS22	GAVISH_3CA_MALIGNANT_METAPROGRAM_19_EPITHELIAL_SENESCENCE
WFDC2	GAVISH_3CA_MALIGNANT_METAPROGRAM_19_EPITHELIAL_SENESCENCE
PDZK1IP1	GAVISH_3CA_MALIGNANT_METAPROGRAM_19_EPITHELIAL_SENESCENCE
KRT13	GAVISH_3CA_MALIGNANT_METAPROGRAM_19_EPITHELIAL_SENESCENCE
TSPAN1	GAVISH_3CA_MALIGNANT_METAPROGRAM_19_EPITHELIAL_SENESCENCE
MAL2	GAVISH_3CA_MALIGNANT_METAPROGRAM_19_EPITHELIAL_SENESCENCE
AGR2	GAVISH_3CA_MALIGNANT_METAPROGRAM_19_EPITHELIAL_SENESCENCE
IL1RN	GAVISH_3CA_MALIGNANT_METAPROGRAM_19_EPITHELIAL_SENESCENCE
SPRR1B	GAVISH_3CA_MALIGNANT_METAPROGRAM_19_EPITHELIAL_SENESCENCE
CLDN4	GAVISH_3CA_MALIGNANT_METAPROGRAM_19_EPITHELIAL_SENESCENCE
MUC4	GAVISH_3CA_MALIGNANT_METAPROGRAM_19_EPITHELIAL_SENESCENCE
LY6D	GAVISH_3CA_MALIGNANT_METAPROGRAM_19_EPITHELIAL_SENESCENCE
KRT6A	GAVISH_3CA_MALIGNANT_METAPROGRAM_19_EPITHELIAL_SENESCENCE
SERPINB3	GAVISH_3CA_MALIGNANT_METAPROGRAM_19_EPITHELIAL_SENESCENCE
CEACAM6	GAVISH_3CA_MALIGNANT_METAPROGRAM_19_EPITHELIAL_SENESCENCE
PI3	GAVISH_3CA_MALIGNANT_METAPROGRAM_19_EPITHELIAL_SENESCENCE
S100A8	GAVISH_3CA_MALIGNANT_METAPROGRAM_19_EPITHELIAL_SENESCENCE
S100A7	GAVISH_3CA_MALIGNANT_METAPROGRAM_19_EPITHELIAL_SENESCENCE
SPRR3	GAVISH_3CA_MALIGNANT_METAPROGRAM_19_EPITHELIAL_SENESCENCE
SPRR2D	GAVISH_3CA_MALIGNANT_METAPROGRAM_19_EPITHELIAL_SENESCENCE
S100A9	GAVISH_3CA_MALIGNANT_METAPROGRAM_19_EPITHELIAL_SENESCENCE
SAA1	GAVISH_3CA_MALIGNANT_METAPROGRAM_19_EPITHELIAL_SENESCENCE
TACSTD2	GAVISH_3CA_MALIGNANT_METAPROGRAM_19_EPITHELIAL_SENESCENCE
KRT6B	GAVISH_3CA_MALIGNANT_METAPROGRAM_19_EPITHELIAL_SENESCENCE
CXCL17	GAVISH_3CA_MALIGNANT_METAPROGRAM_19_EPITHELIAL_SENESCENCE
SERPINB4	GAVISH_3CA_MALIGNANT_METAPROGRAM_19_EPITHELIAL_SENESCENCE
SPRR2A	GAVISH_3CA_MALIGNANT_METAPROGRAM_19_EPITHELIAL_SENESCENCE
CEACAM5	GAVISH_3CA_MALIGNANT_METAPROGRAM_19_EPITHELIAL_SENESCENCE
TNFRSF12A	GAVISH_3CA_METAPROGRAM_EPITHELIAL_EMT_LIKE_1
VIM	GAVISH_3CA_METAPROGRAM_EPITHELIAL_EMT_LIKE_1
ACTN1	GAVISH_3CA_METAPROGRAM_EPITHELIAL_EMT_LIKE_1
ITGA6	GAVISH_3CA_METAPROGRAM_EPITHELIAL_EMT_LIKE_1
TIMP1	GAVISH_3CA_METAPROGRAM_EPITHELIAL_EMT_LIKE_1
CAV1	GAVISH_3CA_METAPROGRAM_EPITHELIAL_EMT_LIKE_1
AREG	GAVISH_3CA_METAPROGRAM_EPITHELIAL_EMT_LIKE_1
COL7A1	GAVISH_3CA_METAPROGRAM_EPITHELIAL_EMT_LIKE_1
IGFBP2	GAVISH_3CA_METAPROGRAM_EPITHELIAL_EMT_LIKE_1
FHL2	GAVISH_3CA_METAPROGRAM_EPITHELIAL_EMT_LIKE_1
CALD1	GAVISH_3CA_METAPROGRAM_EPITHELIAL_EMT_LIKE_1
MT2A	GAVISH_3CA_METAPROGRAM_EPITHELIAL_EMT_LIKE_1
SERPINF1	GAVISH_3CA_METAPROGRAM_EPITHELIAL_EMT_LIKE_1
ITGB4	GAVISH_3CA_METAPROGRAM_EPITHELIAL_EMT_LIKE_1
MYC	GAVISH_3CA_METAPROGRAM_EPITHELIAL_EMT_LIKE_1
PHLDA1	GAVISH_3CA_METAPROGRAM_EPITHELIAL_EMT_LIKE_1
IFITM3	GAVISH_3CA_METAPROGRAM_EPITHELIAL_EMT_LIKE_1
CCN1	GAVISH_3CA_METAPROGRAM_EPITHELIAL_EMT_LIKE_1
ITGB1	GAVISH_3CA_METAPROGRAM_EPITHELIAL_EMT_LIKE_1
DST	GAVISH_3CA_METAPROGRAM_EPITHELIAL_EMT_LIKE_1
C1R	GAVISH_3CA_METAPROGRAM_EPITHELIAL_EMT_LIKE_1
COL18A1	GAVISH_3CA_METAPROGRAM_EPITHELIAL_EMT_LIKE_1
MT1X	GAVISH_3CA_METAPROGRAM_EPITHELIAL_EMT_LIKE_1
S100A2	GAVISH_3CA_METAPROGRAM_EPITHELIAL_EMT_LIKE_1
LAMB3	GAVISH_3CA_METAPROGRAM_EPITHELIAL_EMT_LIKE_1
FLNA	GAVISH_3CA_METAPROGRAM_EPITHELIAL_EMT_LIKE_1
DCN	GAVISH_3CA_METAPROGRAM_EPITHELIAL_EMT_LIKE_1
COL17A1	GAVISH_3CA_METAPROGRAM_EPITHELIAL_EMT_LIKE_1
LGALS1	GAVISH_3CA_METAPROGRAM_EPITHELIAL_EMT_LIKE_1
PDLIM1	GAVISH_3CA_METAPROGRAM_EPITHELIAL_EMT_LIKE_1
SPARC	GAVISH_3CA_METAPROGRAM_EPITHELIAL_EMT_LIKE_1
TGFBI	GAVISH_3CA_METAPROGRAM_EPITHELIAL_EMT_LIKE_1
KRT17	GAVISH_3CA_METAPROGRAM_EPITHELIAL_EMT_LIKE_1
TAGLN	GAVISH_3CA_METAPROGRAM_EPITHELIAL_EMT_LIKE_1
IGFBP7	GAVISH_3CA_METAPROGRAM_EPITHELIAL_EMT_LIKE_1
MT1E	GAVISH_3CA_METAPROGRAM_EPITHELIAL_EMT_LIKE_1
SFN	GAVISH_3CA_METAPROGRAM_EPITHELIAL_EMT_LIKE_1
TPM2	GAVISH_3CA_METAPROGRAM_EPITHELIAL_EMT_LIKE_1
MYL9	GAVISH_3CA_METAPROGRAM_EPITHELIAL_EMT_LIKE_1
ACTA2	GAVISH_3CA_METAPROGRAM_EPITHELIAL_EMT_LIKE_1
KRT15	GAVISH_3CA_METAPROGRAM_EPITHELIAL_EMT_LIKE_1
KRT5	GAVISH_3CA_METAPROGRAM_EPITHELIAL_EMT_LIKE_1
LAMC2	GAVISH_3CA_METAPROGRAM_EPITHELIAL_EMT_LIKE_1
CRYAB	GAVISH_3CA_METAPROGRAM_EPITHELIAL_EMT_LIKE_1
CCL2	GAVISH_3CA_METAPROGRAM_EPITHELIAL_EMT_LIKE_1
POSTN	GAVISH_3CA_METAPROGRAM_EPITHELIAL_EMT_LIKE_1
CXCL14	GAVISH_3CA_METAPROGRAM_EPITHELIAL_EMT_LIKE_1
MMP10	GAVISH_3CA_METAPROGRAM_EPITHELIAL_EMT_LIKE_1
CAVIN1	GAVISH_3CA_METAPROGRAM_EPITHELIAL_EMT_LIKE_1
KRT14	GAVISH_3CA_METAPROGRAM_EPITHELIAL_EMT_LIKE_1
TNFRSF12A	GAVISH_3CA_METAPROGRAM_EPITHELIAL_EMT_LIKE_2
BIRC3	GAVISH_3CA_METAPROGRAM_EPITHELIAL_EMT_LIKE_2
VIM	GAVISH_3CA_METAPROGRAM_EPITHELIAL_EMT_LIKE_2
TGFB2	GAVISH_3CA_METAPROGRAM_EPITHELIAL_EMT_LIKE_2
NFKBIA	GAVISH_3CA_METAPROGRAM_EPITHELIAL_EMT_LIKE_2
TIMP1	GAVISH_3CA_METAPROGRAM_EPITHELIAL_EMT_LIKE_2
CCND1	GAVISH_3CA_METAPROGRAM_EPITHELIAL_EMT_LIKE_2
RBP1	GAVISH_3CA_METAPROGRAM_EPITHELIAL_EMT_LIKE_2
RND3	GAVISH_3CA_METAPROGRAM_EPITHELIAL_EMT_LIKE_2
CALD1	GAVISH_3CA_METAPROGRAM_EPITHELIAL_EMT_LIKE_2
CDC42EP1	GAVISH_3CA_METAPROGRAM_EPITHELIAL_EMT_LIKE_2
ANXA1	GAVISH_3CA_METAPROGRAM_EPITHELIAL_EMT_LIKE_2
KRT7	GAVISH_3CA_METAPROGRAM_EPITHELIAL_EMT_LIKE_2
ANXA3	GAVISH_3CA_METAPROGRAM_EPITHELIAL_EMT_LIKE_2
TPM1	GAVISH_3CA_METAPROGRAM_EPITHELIAL_EMT_LIKE_2
CLDN1	GAVISH_3CA_METAPROGRAM_EPITHELIAL_EMT_LIKE_2
CLDN3	GAVISH_3CA_METAPROGRAM_EPITHELIAL_EMT_LIKE_2
C15orf48	GAVISH_3CA_METAPROGRAM_EPITHELIAL_EMT_LIKE_2
TUBA1A	GAVISH_3CA_METAPROGRAM_EPITHELIAL_EMT_LIKE_2
TM4SF1	GAVISH_3CA_METAPROGRAM_EPITHELIAL_EMT_LIKE_2
ANKRD36C	GAVISH_3CA_METAPROGRAM_EPITHELIAL_EMT_LIKE_2
ANXA2	GAVISH_3CA_METAPROGRAM_EPITHELIAL_EMT_LIKE_2
TNFAIP2	GAVISH_3CA_METAPROGRAM_EPITHELIAL_EMT_LIKE_2
LAMB3	GAVISH_3CA_METAPROGRAM_EPITHELIAL_EMT_LIKE_2
TMSB4X	GAVISH_3CA_METAPROGRAM_EPITHELIAL_EMT_LIKE_2
CD24	GAVISH_3CA_METAPROGRAM_EPITHELIAL_EMT_LIKE_2
PLAUR	GAVISH_3CA_METAPROGRAM_EPITHELIAL_EMT_LIKE_2
TYMP	GAVISH_3CA_METAPROGRAM_EPITHELIAL_EMT_LIKE_2
LGALS1	GAVISH_3CA_METAPROGRAM_EPITHELIAL_EMT_LIKE_2
KRT23	GAVISH_3CA_METAPROGRAM_EPITHELIAL_EMT_LIKE_2
KRT17	GAVISH_3CA_METAPROGRAM_EPITHELIAL_EMT_LIKE_2
THBS1	GAVISH_3CA_METAPROGRAM_EPITHELIAL_EMT_LIKE_2
EMP3	GAVISH_3CA_METAPROGRAM_EPITHELIAL_EMT_LIKE_2
MALL	GAVISH_3CA_METAPROGRAM_EPITHELIAL_EMT_LIKE_2
SFN	GAVISH_3CA_METAPROGRAM_EPITHELIAL_EMT_LIKE_2
SPTSSB	GAVISH_3CA_METAPROGRAM_EPITHELIAL_EMT_LIKE_2
IL32	GAVISH_3CA_METAPROGRAM_EPITHELIAL_EMT_LIKE_2
IFI27	GAVISH_3CA_METAPROGRAM_EPITHELIAL_EMT_LIKE_2
RARRES1	GAVISH_3CA_METAPROGRAM_EPITHELIAL_EMT_LIKE_2
CCL28	GAVISH_3CA_METAPROGRAM_EPITHELIAL_EMT_LIKE_2
CST6	GAVISH_3CA_METAPROGRAM_EPITHELIAL_EMT_LIKE_2
LTF	GAVISH_3CA_METAPROGRAM_EPITHELIAL_EMT_LIKE_2
CCL2	GAVISH_3CA_METAPROGRAM_EPITHELIAL_EMT_LIKE_2
GBP1	GAVISH_3CA_METAPROGRAM_EPITHELIAL_EMT_LIKE_2
MMP7	GAVISH_3CA_METAPROGRAM_EPITHELIAL_EMT_LIKE_2
DEFB1	GAVISH_3CA_METAPROGRAM_EPITHELIAL_EMT_LIKE_2
SAA1	GAVISH_3CA_METAPROGRAM_EPITHELIAL_EMT_LIKE_2
TACSTD2	GAVISH_3CA_METAPROGRAM_EPITHELIAL_EMT_LIKE_2
HLA-DQA1	GAVISH_3CA_METAPROGRAM_EPITHELIAL_EMT_LIKE_2
SOD2	GAVISH_3CA_METAPROGRAM_EPITHELIAL_EMT_LIKE_2
GCLC	GOBP_APOPTOTIC_SIGNALING_PATHWAY
BAD	GOBP_APOPTOTIC_SIGNALING_PATHWAY
CASP10	GOBP_APOPTOTIC_SIGNALING_PATHWAY
CFLAR	GOBP_APOPTOTIC_SIGNALING_PATHWAY
KDM1A	GOBP_APOPTOTIC_SIGNALING_PATHWAY
SLC25A5	GOBP_APOPTOTIC_SIGNALING_PATHWAY
PDK2	GOBP_APOPTOTIC_SIGNALING_PATHWAY
TNFRSF12A	GOBP_APOPTOTIC_SIGNALING_PATHWAY
GGCT	GOBP_APOPTOTIC_SIGNALING_PATHWAY
E2F2	GOBP_APOPTOTIC_SIGNALING_PATHWAY
MAPK8IP2	GOBP_APOPTOTIC_SIGNALING_PATHWAY
BTK	GOBP_APOPTOTIC_SIGNALING_PATHWAY
FYN	GOBP_APOPTOTIC_SIGNALING_PATHWAY
BRCA1	GOBP_APOPTOTIC_SIGNALING_PATHWAY
ZMYND11	GOBP_APOPTOTIC_SIGNALING_PATHWAY
BID	GOBP_APOPTOTIC_SIGNALING_PATHWAY
SNAI2	GOBP_APOPTOTIC_SIGNALING_PATHWAY
RB1CC1	GOBP_APOPTOTIC_SIGNALING_PATHWAY
GCLM	GOBP_APOPTOTIC_SIGNALING_PATHWAY
FAS	GOBP_APOPTOTIC_SIGNALING_PATHWAY
CD44	GOBP_APOPTOTIC_SIGNALING_PATHWAY
BCLAF1	GOBP_APOPTOTIC_SIGNALING_PATHWAY
DAPK2	GOBP_APOPTOTIC_SIGNALING_PATHWAY
CUL3	GOBP_APOPTOTIC_SIGNALING_PATHWAY
CTNNA1	GOBP_APOPTOTIC_SIGNALING_PATHWAY
USP28	GOBP_APOPTOTIC_SIGNALING_PATHWAY
RRM2B	GOBP_APOPTOTIC_SIGNALING_PATHWAY
MAPK9	GOBP_APOPTOTIC_SIGNALING_PATHWAY
HERPUD1	GOBP_APOPTOTIC_SIGNALING_PATHWAY
PIK3CB	GOBP_APOPTOTIC_SIGNALING_PATHWAY
FNIP2	GOBP_APOPTOTIC_SIGNALING_PATHWAY
CUL1	GOBP_APOPTOTIC_SIGNALING_PATHWAY
TRAF1	GOBP_APOPTOTIC_SIGNALING_PATHWAY
YBX3	GOBP_APOPTOTIC_SIGNALING_PATHWAY
CASP8	GOBP_APOPTOTIC_SIGNALING_PATHWAY
HIPK2	GOBP_APOPTOTIC_SIGNALING_PATHWAY
TMEM161A	GOBP_APOPTOTIC_SIGNALING_PATHWAY
EYA2	GOBP_APOPTOTIC_SIGNALING_PATHWAY
ERBB3	GOBP_APOPTOTIC_SIGNALING_PATHWAY
MAP2K4	GOBP_APOPTOTIC_SIGNALING_PATHWAY
HYAL2	GOBP_APOPTOTIC_SIGNALING_PATHWAY
FGFR3	GOBP_APOPTOTIC_SIGNALING_PATHWAY
BCL3	GOBP_APOPTOTIC_SIGNALING_PATHWAY
MNT	GOBP_APOPTOTIC_SIGNALING_PATHWAY
POLB	GOBP_APOPTOTIC_SIGNALING_PATHWAY
CSNK2A2	GOBP_APOPTOTIC_SIGNALING_PATHWAY
NCK2	GOBP_APOPTOTIC_SIGNALING_PATHWAY
PTGS2	GOBP_APOPTOTIC_SIGNALING_PATHWAY
ENO1	GOBP_APOPTOTIC_SIGNALING_PATHWAY
MLH1	GOBP_APOPTOTIC_SIGNALING_PATHWAY
DNAJC10	GOBP_APOPTOTIC_SIGNALING_PATHWAY
TP73	GOBP_APOPTOTIC_SIGNALING_PATHWAY
SENP1	GOBP_APOPTOTIC_SIGNALING_PATHWAY
PSEN1	GOBP_APOPTOTIC_SIGNALING_PATHWAY
DELE1	GOBP_APOPTOTIC_SIGNALING_PATHWAY
STRADB	GOBP_APOPTOTIC_SIGNALING_PATHWAY
GSK3B	GOBP_APOPTOTIC_SIGNALING_PATHWAY
GSTP1	GOBP_APOPTOTIC_SIGNALING_PATHWAY
RRN3	GOBP_APOPTOTIC_SIGNALING_PATHWAY
CTTN	GOBP_APOPTOTIC_SIGNALING_PATHWAY
DNAJA1	GOBP_APOPTOTIC_SIGNALING_PATHWAY
BAX	GOBP_APOPTOTIC_SIGNALING_PATHWAY
DNM1L	GOBP_APOPTOTIC_SIGNALING_PATHWAY
PPP1R13B	GOBP_APOPTOTIC_SIGNALING_PATHWAY
ERP29	GOBP_APOPTOTIC_SIGNALING_PATHWAY
CDIP1	GOBP_APOPTOTIC_SIGNALING_PATHWAY
MUL1	GOBP_APOPTOTIC_SIGNALING_PATHWAY
ITGA6	GOBP_APOPTOTIC_SIGNALING_PATHWAY
ZC3HC1	GOBP_APOPTOTIC_SIGNALING_PATHWAY
RFFL	GOBP_APOPTOTIC_SIGNALING_PATHWAY
TGFB2	GOBP_APOPTOTIC_SIGNALING_PATHWAY
MSH2	GOBP_APOPTOTIC_SIGNALING_PATHWAY
TMEM14A	GOBP_APOPTOTIC_SIGNALING_PATHWAY
SIRT1	GOBP_APOPTOTIC_SIGNALING_PATHWAY
JAK2	GOBP_APOPTOTIC_SIGNALING_PATHWAY
ABL1	GOBP_APOPTOTIC_SIGNALING_PATHWAY
NRP1	GOBP_APOPTOTIC_SIGNALING_PATHWAY
MKNK2	GOBP_APOPTOTIC_SIGNALING_PATHWAY
PPM1F	GOBP_APOPTOTIC_SIGNALING_PATHWAY
XBP1	GOBP_APOPTOTIC_SIGNALING_PATHWAY
FBXO7	GOBP_APOPTOTIC_SIGNALING_PATHWAY
HMOX1	GOBP_APOPTOTIC_SIGNALING_PATHWAY
EP300	GOBP_APOPTOTIC_SIGNALING_PATHWAY
SNW1	GOBP_APOPTOTIC_SIGNALING_PATHWAY
HIF1A	GOBP_APOPTOTIC_SIGNALING_PATHWAY
NFATC4	GOBP_APOPTOTIC_SIGNALING_PATHWAY
STK4	GOBP_APOPTOTIC_SIGNALING_PATHWAY
DIDO1	GOBP_APOPTOTIC_SIGNALING_PATHWAY
TRIB3	GOBP_APOPTOTIC_SIGNALING_PATHWAY
CSNK2A1	GOBP_APOPTOTIC_SIGNALING_PATHWAY
PAK5	GOBP_APOPTOTIC_SIGNALING_PATHWAY
PSMD10	GOBP_APOPTOTIC_SIGNALING_PATHWAY
STK24	GOBP_APOPTOTIC_SIGNALING_PATHWAY
TRADD	GOBP_APOPTOTIC_SIGNALING_PATHWAY
PYCARD	GOBP_APOPTOTIC_SIGNALING_PATHWAY
MAZ	GOBP_APOPTOTIC_SIGNALING_PATHWAY
STX4	GOBP_APOPTOTIC_SIGNALING_PATHWAY
CTSH	GOBP_APOPTOTIC_SIGNALING_PATHWAY
BMF	GOBP_APOPTOTIC_SIGNALING_PATHWAY
SGK3	GOBP_APOPTOTIC_SIGNALING_PATHWAY
EYA1	GOBP_APOPTOTIC_SIGNALING_PATHWAY
NBN	GOBP_APOPTOTIC_SIGNALING_PATHWAY
STK3	GOBP_APOPTOTIC_SIGNALING_PATHWAY
BNIP3L	GOBP_APOPTOTIC_SIGNALING_PATHWAY
PIH1D1	GOBP_APOPTOTIC_SIGNALING_PATHWAY
ERCC2	GOBP_APOPTOTIC_SIGNALING_PATHWAY
URI1	GOBP_APOPTOTIC_SIGNALING_PATHWAY
PDCD5	GOBP_APOPTOTIC_SIGNALING_PATHWAY
TIMM50	GOBP_APOPTOTIC_SIGNALING_PATHWAY
PIAS4	GOBP_APOPTOTIC_SIGNALING_PATHWAY
BBC3	GOBP_APOPTOTIC_SIGNALING_PATHWAY
MEIS3	GOBP_APOPTOTIC_SIGNALING_PATHWAY
PPP2R1A	GOBP_APOPTOTIC_SIGNALING_PATHWAY
TFPT	GOBP_APOPTOTIC_SIGNALING_PATHWAY
GSK3A	GOBP_APOPTOTIC_SIGNALING_PATHWAY
GSDME	GOBP_APOPTOTIC_SIGNALING_PATHWAY
CAV1	GOBP_APOPTOTIC_SIGNALING_PATHWAY
CASP2	GOBP_APOPTOTIC_SIGNALING_PATHWAY
HSPB1	GOBP_APOPTOTIC_SIGNALING_PATHWAY
SERPINE1	GOBP_APOPTOTIC_SIGNALING_PATHWAY
TGFBR1	GOBP_APOPTOTIC_SIGNALING_PATHWAY
CREB3	GOBP_APOPTOTIC_SIGNALING_PATHWAY
CXCL12	GOBP_APOPTOTIC_SIGNALING_PATHWAY
MAPK8	GOBP_APOPTOTIC_SIGNALING_PATHWAY
CUL2	GOBP_APOPTOTIC_SIGNALING_PATHWAY
PPIF	GOBP_APOPTOTIC_SIGNALING_PATHWAY
SEPTIN4	GOBP_APOPTOTIC_SIGNALING_PATHWAY
DDX5	GOBP_APOPTOTIC_SIGNALING_PATHWAY
NHERF1	GOBP_APOPTOTIC_SIGNALING_PATHWAY
WFS1	GOBP_APOPTOTIC_SIGNALING_PATHWAY
FBXW7	GOBP_APOPTOTIC_SIGNALING_PATHWAY
CTSC	GOBP_APOPTOTIC_SIGNALING_PATHWAY
TMEM109	GOBP_APOPTOTIC_SIGNALING_PATHWAY
MADD	GOBP_APOPTOTIC_SIGNALING_PATHWAY
PTPMT1	GOBP_APOPTOTIC_SIGNALING_PATHWAY
KRT18	GOBP_APOPTOTIC_SIGNALING_PATHWAY
LTBR	GOBP_APOPTOTIC_SIGNALING_PATHWAY
TPD52L1	GOBP_APOPTOTIC_SIGNALING_PATHWAY
PPARD	GOBP_APOPTOTIC_SIGNALING_PATHWAY
EYA4	GOBP_APOPTOTIC_SIGNALING_PATHWAY
PERP	GOBP_APOPTOTIC_SIGNALING_PATHWAY
DAP	GOBP_APOPTOTIC_SIGNALING_PATHWAY
FAM162A	GOBP_APOPTOTIC_SIGNALING_PATHWAY
PDCD10	GOBP_APOPTOTIC_SIGNALING_PATHWAY
WNT5A	GOBP_APOPTOTIC_SIGNALING_PATHWAY
GNAI2	GOBP_APOPTOTIC_SIGNALING_PATHWAY
ACVR1	GOBP_APOPTOTIC_SIGNALING_PATHWAY
HTRA2	GOBP_APOPTOTIC_SIGNALING_PATHWAY
STK25	GOBP_APOPTOTIC_SIGNALING_PATHWAY
BIRC6	GOBP_APOPTOTIC_SIGNALING_PATHWAY
ATF2	GOBP_APOPTOTIC_SIGNALING_PATHWAY
NFE2L2	GOBP_APOPTOTIC_SIGNALING_PATHWAY
MSH6	GOBP_APOPTOTIC_SIGNALING_PATHWAY
PARK7	GOBP_APOPTOTIC_SIGNALING_PATHWAY
HDAC1	GOBP_APOPTOTIC_SIGNALING_PATHWAY
SFPQ	GOBP_APOPTOTIC_SIGNALING_PATHWAY
ARHGEF2	GOBP_APOPTOTIC_SIGNALING_PATHWAY
IVNS1ABP	GOBP_APOPTOTIC_SIGNALING_PATHWAY
CTH	GOBP_APOPTOTIC_SIGNALING_PATHWAY
TXNDC12	GOBP_APOPTOTIC_SIGNALING_PATHWAY
STK11	GOBP_APOPTOTIC_SIGNALING_PATHWAY
CASP8AP2	GOBP_APOPTOTIC_SIGNALING_PATHWAY
TNFAIP3	GOBP_APOPTOTIC_SIGNALING_PATHWAY
TRIM32	GOBP_APOPTOTIC_SIGNALING_PATHWAY
IFI27L2	GOBP_APOPTOTIC_SIGNALING_PATHWAY
HELLS	GOBP_APOPTOTIC_SIGNALING_PATHWAY
CAAP1	GOBP_APOPTOTIC_SIGNALING_PATHWAY
APAF1	GOBP_APOPTOTIC_SIGNALING_PATHWAY
TNFRSF10B	GOBP_APOPTOTIC_SIGNALING_PATHWAY
MAPK8IP1	GOBP_APOPTOTIC_SIGNALING_PATHWAY
ZNF205	GOBP_APOPTOTIC_SIGNALING_PATHWAY
INHBA	GOBP_APOPTOTIC_SIGNALING_PATHWAY
SNAI1	GOBP_APOPTOTIC_SIGNALING_PATHWAY
CDKN1A	GOBP_APOPTOTIC_SIGNALING_PATHWAY
EEF1E1	GOBP_APOPTOTIC_SIGNALING_PATHWAY
BMP4	GOBP_APOPTOTIC_SIGNALING_PATHWAY
CD70	GOBP_APOPTOTIC_SIGNALING_PATHWAY
RBCK1	GOBP_APOPTOTIC_SIGNALING_PATHWAY
PLAGL2	GOBP_APOPTOTIC_SIGNALING_PATHWAY
BCL2L12	GOBP_APOPTOTIC_SIGNALING_PATHWAY
BECN1	GOBP_APOPTOTIC_SIGNALING_PATHWAY
TRAP1	GOBP_APOPTOTIC_SIGNALING_PATHWAY
SGPP1	GOBP_APOPTOTIC_SIGNALING_PATHWAY
RHOT1	GOBP_APOPTOTIC_SIGNALING_PATHWAY
DYRK2	GOBP_APOPTOTIC_SIGNALING_PATHWAY
TICAM1	GOBP_APOPTOTIC_SIGNALING_PATHWAY
HIP1	GOBP_APOPTOTIC_SIGNALING_PATHWAY
STYXL1	GOBP_APOPTOTIC_SIGNALING_PATHWAY
ADORA2A	GOBP_APOPTOTIC_SIGNALING_PATHWAY
ATF4	GOBP_APOPTOTIC_SIGNALING_PATHWAY
ELL3	GOBP_APOPTOTIC_SIGNALING_PATHWAY
CHAC1	GOBP_APOPTOTIC_SIGNALING_PATHWAY
BCL2L2	GOBP_APOPTOTIC_SIGNALING_PATHWAY
PARP2	GOBP_APOPTOTIC_SIGNALING_PATHWAY
UBE4B	GOBP_APOPTOTIC_SIGNALING_PATHWAY
PSME3	GOBP_APOPTOTIC_SIGNALING_PATHWAY
TRAF7	GOBP_APOPTOTIC_SIGNALING_PATHWAY
SELENOS	GOBP_APOPTOTIC_SIGNALING_PATHWAY
RAF1	GOBP_APOPTOTIC_SIGNALING_PATHWAY
RRP8	GOBP_APOPTOTIC_SIGNALING_PATHWAY
FIGNL1	GOBP_APOPTOTIC_SIGNALING_PATHWAY
EIF5A	GOBP_APOPTOTIC_SIGNALING_PATHWAY
DAP3	GOBP_APOPTOTIC_SIGNALING_PATHWAY
CASP9	GOBP_APOPTOTIC_SIGNALING_PATHWAY
TPT1	GOBP_APOPTOTIC_SIGNALING_PATHWAY
VHL	GOBP_APOPTOTIC_SIGNALING_PATHWAY
SORT1	GOBP_APOPTOTIC_SIGNALING_PATHWAY
ERN2	GOBP_APOPTOTIC_SIGNALING_PATHWAY
UBQLN1	GOBP_APOPTOTIC_SIGNALING_PATHWAY
HRK	GOBP_APOPTOTIC_SIGNALING_PATHWAY
P2RX4	GOBP_APOPTOTIC_SIGNALING_PATHWAY
FAIM2	GOBP_APOPTOTIC_SIGNALING_PATHWAY
ACVR1B	GOBP_APOPTOTIC_SIGNALING_PATHWAY
USP15	GOBP_APOPTOTIC_SIGNALING_PATHWAY
MDM2	GOBP_APOPTOTIC_SIGNALING_PATHWAY
ITM2C	GOBP_APOPTOTIC_SIGNALING_PATHWAY
TMBIM1	GOBP_APOPTOTIC_SIGNALING_PATHWAY
NMT1	GOBP_APOPTOTIC_SIGNALING_PATHWAY
MARCHF7	GOBP_APOPTOTIC_SIGNALING_PATHWAY
GATA4	GOBP_APOPTOTIC_SIGNALING_PATHWAY
SKIL	GOBP_APOPTOTIC_SIGNALING_PATHWAY
DAB2IP	GOBP_APOPTOTIC_SIGNALING_PATHWAY
MYC	GOBP_APOPTOTIC_SIGNALING_PATHWAY
RIPK1	GOBP_APOPTOTIC_SIGNALING_PATHWAY
IER3	GOBP_APOPTOTIC_SIGNALING_PATHWAY
YAP1	GOBP_APOPTOTIC_SIGNALING_PATHWAY
PPP2R1B	GOBP_APOPTOTIC_SIGNALING_PATHWAY
MAP2K5	GOBP_APOPTOTIC_SIGNALING_PATHWAY
ITGAV	GOBP_APOPTOTIC_SIGNALING_PATHWAY
BMPR1B	GOBP_APOPTOTIC_SIGNALING_PATHWAY
CASP6	GOBP_APOPTOTIC_SIGNALING_PATHWAY
TMEM117	GOBP_APOPTOTIC_SIGNALING_PATHWAY
BRCA2	GOBP_APOPTOTIC_SIGNALING_PATHWAY
TMBIM6	GOBP_APOPTOTIC_SIGNALING_PATHWAY
RB1	GOBP_APOPTOTIC_SIGNALING_PATHWAY
CUL4A	GOBP_APOPTOTIC_SIGNALING_PATHWAY
PML	GOBP_APOPTOTIC_SIGNALING_PATHWAY
NOL3	GOBP_APOPTOTIC_SIGNALING_PATHWAY
RHOT2	GOBP_APOPTOTIC_SIGNALING_PATHWAY
PDPK1	GOBP_APOPTOTIC_SIGNALING_PATHWAY
TP53	GOBP_APOPTOTIC_SIGNALING_PATHWAY
PMAIP1	GOBP_APOPTOTIC_SIGNALING_PATHWAY
SOD1	GOBP_APOPTOTIC_SIGNALING_PATHWAY
EPHA2	GOBP_APOPTOTIC_SIGNALING_PATHWAY
RPL11	GOBP_APOPTOTIC_SIGNALING_PATHWAY
BCL10	GOBP_APOPTOTIC_SIGNALING_PATHWAY
MAEL	GOBP_APOPTOTIC_SIGNALING_PATHWAY
MCL1	GOBP_APOPTOTIC_SIGNALING_PATHWAY
TP53BP2	GOBP_APOPTOTIC_SIGNALING_PATHWAY
PARP1	GOBP_APOPTOTIC_SIGNALING_PATHWAY
ZNF385B	GOBP_APOPTOTIC_SIGNALING_PATHWAY
ARL6IP5	GOBP_APOPTOTIC_SIGNALING_PATHWAY
NFKBIZ	GOBP_APOPTOTIC_SIGNALING_PATHWAY
PIK3R1	GOBP_APOPTOTIC_SIGNALING_PATHWAY
PHIP	GOBP_APOPTOTIC_SIGNALING_PATHWAY
NONO	GOBP_APOPTOTIC_SIGNALING_PATHWAY
NACC2	GOBP_APOPTOTIC_SIGNALING_PATHWAY
TCF7L2	GOBP_APOPTOTIC_SIGNALING_PATHWAY
ITPRIP	GOBP_APOPTOTIC_SIGNALING_PATHWAY
RPS3	GOBP_APOPTOTIC_SIGNALING_PATHWAY
ATM	GOBP_APOPTOTIC_SIGNALING_PATHWAY
HYOU1	GOBP_APOPTOTIC_SIGNALING_PATHWAY
ITPR1	GOBP_APOPTOTIC_SIGNALING_PATHWAY
SLC25A4	GOBP_APOPTOTIC_SIGNALING_PATHWAY
BAG3	GOBP_APOPTOTIC_SIGNALING_PATHWAY
POU4F1	GOBP_APOPTOTIC_SIGNALING_PATHWAY
PDK1	GOBP_APOPTOTIC_SIGNALING_PATHWAY
JMY	GOBP_APOPTOTIC_SIGNALING_PATHWAY
BCL2L11	GOBP_APOPTOTIC_SIGNALING_PATHWAY
NR4A2	GOBP_APOPTOTIC_SIGNALING_PATHWAY
PRKCA	GOBP_APOPTOTIC_SIGNALING_PATHWAY
SH3RF1	GOBP_APOPTOTIC_SIGNALING_PATHWAY
FLCN	GOBP_APOPTOTIC_SIGNALING_PATHWAY
AIFM1	GOBP_APOPTOTIC_SIGNALING_PATHWAY
MPV17L	GOBP_APOPTOTIC_SIGNALING_PATHWAY
FZD1	GOBP_APOPTOTIC_SIGNALING_PATHWAY
CREB3L1	GOBP_APOPTOTIC_SIGNALING_PATHWAY
NCK1	GOBP_APOPTOTIC_SIGNALING_PATHWAY
EYA3	GOBP_APOPTOTIC_SIGNALING_PATHWAY
FAIM	GOBP_APOPTOTIC_SIGNALING_PATHWAY
DEDD	GOBP_APOPTOTIC_SIGNALING_PATHWAY
PINK1	GOBP_APOPTOTIC_SIGNALING_PATHWAY
CCAR2	GOBP_APOPTOTIC_SIGNALING_PATHWAY
DEDD2	GOBP_APOPTOTIC_SIGNALING_PATHWAY
LMNA	GOBP_APOPTOTIC_SIGNALING_PATHWAY
ZNF385A	GOBP_APOPTOTIC_SIGNALING_PATHWAY
RPL26	GOBP_APOPTOTIC_SIGNALING_PATHWAY
SYVN1	GOBP_APOPTOTIC_SIGNALING_PATHWAY
WNT4	GOBP_APOPTOTIC_SIGNALING_PATHWAY
TM2D1	GOBP_APOPTOTIC_SIGNALING_PATHWAY
ATF3	GOBP_APOPTOTIC_SIGNALING_PATHWAY
HIPK1	GOBP_APOPTOTIC_SIGNALING_PATHWAY
PRKCD	GOBP_APOPTOTIC_SIGNALING_PATHWAY
SHISA5	GOBP_APOPTOTIC_SIGNALING_PATHWAY
HMGB2	GOBP_APOPTOTIC_SIGNALING_PATHWAY
CASP3	GOBP_APOPTOTIC_SIGNALING_PATHWAY
GPER1	GOBP_APOPTOTIC_SIGNALING_PATHWAY
NOS3	GOBP_APOPTOTIC_SIGNALING_PATHWAY
FASTK	GOBP_APOPTOTIC_SIGNALING_PATHWAY
FXN	GOBP_APOPTOTIC_SIGNALING_PATHWAY
HNRNPK	GOBP_APOPTOTIC_SIGNALING_PATHWAY
MELK	GOBP_APOPTOTIC_SIGNALING_PATHWAY
VDAC2	GOBP_APOPTOTIC_SIGNALING_PATHWAY
GHITM	GOBP_APOPTOTIC_SIGNALING_PATHWAY
RET	GOBP_APOPTOTIC_SIGNALING_PATHWAY
MOAP1	GOBP_APOPTOTIC_SIGNALING_PATHWAY
IFI27L1	GOBP_APOPTOTIC_SIGNALING_PATHWAY
BAG5	GOBP_APOPTOTIC_SIGNALING_PATHWAY
SGPL1	GOBP_APOPTOTIC_SIGNALING_PATHWAY
CUL5	GOBP_APOPTOTIC_SIGNALING_PATHWAY
PLEKHF1	GOBP_APOPTOTIC_SIGNALING_PATHWAY
MAPK7	GOBP_APOPTOTIC_SIGNALING_PATHWAY
BEX3	GOBP_APOPTOTIC_SIGNALING_PATHWAY
SMAD3	GOBP_APOPTOTIC_SIGNALING_PATHWAY
PDIA3	GOBP_APOPTOTIC_SIGNALING_PATHWAY
DAPK3	GOBP_APOPTOTIC_SIGNALING_PATHWAY
PRDX2	GOBP_APOPTOTIC_SIGNALING_PATHWAY
CTNNB1	GOBP_APOPTOTIC_SIGNALING_PATHWAY
DDIT4	GOBP_APOPTOTIC_SIGNALING_PATHWAY
BMI1	GOBP_APOPTOTIC_SIGNALING_PATHWAY
ING5	GOBP_APOPTOTIC_SIGNALING_PATHWAY
BDKRB2	GOBP_APOPTOTIC_SIGNALING_PATHWAY
ING2	GOBP_APOPTOTIC_SIGNALING_PATHWAY
MFF	GOBP_APOPTOTIC_SIGNALING_PATHWAY
FEM1B	GOBP_APOPTOTIC_SIGNALING_PATHWAY
AR	GOBP_APOPTOTIC_SIGNALING_PATHWAY
SLC25A6	GOBP_APOPTOTIC_SIGNALING_PATHWAY
PRELID1	GOBP_APOPTOTIC_SIGNALING_PATHWAY
CRADD	GOBP_APOPTOTIC_SIGNALING_PATHWAY
HINT1	GOBP_APOPTOTIC_SIGNALING_PATHWAY
USP47	GOBP_APOPTOTIC_SIGNALING_PATHWAY
GABARAP	GOBP_APOPTOTIC_SIGNALING_PATHWAY
UBB	GOBP_APOPTOTIC_SIGNALING_PATHWAY
KRT8	GOBP_APOPTOTIC_SIGNALING_PATHWAY
ARMC10	GOBP_APOPTOTIC_SIGNALING_PATHWAY
TRIAP1	GOBP_APOPTOTIC_SIGNALING_PATHWAY
BCL2L1	GOBP_APOPTOTIC_SIGNALING_PATHWAY
PTEN	GOBP_APOPTOTIC_SIGNALING_PATHWAY
RPS7	GOBP_APOPTOTIC_SIGNALING_PATHWAY
SCG2	GOBP_APOPTOTIC_SIGNALING_PATHWAY
MAL	GOBP_APOPTOTIC_SIGNALING_PATHWAY
QARS1	GOBP_APOPTOTIC_SIGNALING_PATHWAY
CYCS	GOBP_APOPTOTIC_SIGNALING_PATHWAY
PPP1CA	GOBP_APOPTOTIC_SIGNALING_PATHWAY
PDE3A	GOBP_APOPTOTIC_SIGNALING_PATHWAY
RAD9A	GOBP_APOPTOTIC_SIGNALING_PATHWAY
PHLDA3	GOBP_APOPTOTIC_SIGNALING_PATHWAY
PELI3	GOBP_APOPTOTIC_SIGNALING_PATHWAY
BRSK2	GOBP_APOPTOTIC_SIGNALING_PATHWAY
PARL	GOBP_APOPTOTIC_SIGNALING_PATHWAY
DDIT3	GOBP_APOPTOTIC_SIGNALING_PATHWAY
BNIP3	GOBP_APOPTOTIC_SIGNALING_PATHWAY
ATAD5	GOBP_APOPTOTIC_SIGNALING_PATHWAY
BDNF	GOBP_APOPTOTIC_SIGNALING_PATHWAY
HIC1	GOBP_APOPTOTIC_SIGNALING_PATHWAY
PAWR	GOBP_APOPTOTIC_SIGNALING_PATHWAY
PIDD1	GOBP_APOPTOTIC_SIGNALING_PATHWAY
GRINA	GOBP_APOPTOTIC_SIGNALING_PATHWAY
PRKRA	GOBP_APOPTOTIC_SIGNALING_PATHWAY
PAK2	GOBP_APOPTOTIC_SIGNALING_PATHWAY
ST20	GOBP_APOPTOTIC_SIGNALING_PATHWAY
AEN	GOBP_APOPTOTIC_SIGNALING_PATHWAY
TMEM102	GOBP_APOPTOTIC_SIGNALING_PATHWAY
SIAH2	GOBP_APOPTOTIC_SIGNALING_PATHWAY
RNF41	GOBP_APOPTOTIC_SIGNALING_PATHWAY
RTKN2	GOBP_APOPTOTIC_SIGNALING_PATHWAY
PYCR1	GOBP_APOPTOTIC_SIGNALING_PATHWAY
PTTG1IP	GOBP_APOPTOTIC_SIGNALING_PATHWAY
NOG	GOBP_APOPTOTIC_SIGNALING_PATHWAY
CHEK2	GOBP_APOPTOTIC_SIGNALING_PATHWAY
DIABLO	GOBP_APOPTOTIC_SIGNALING_PATHWAY
SIVA1	GOBP_APOPTOTIC_SIGNALING_PATHWAY
RPS27L	GOBP_APOPTOTIC_SIGNALING_PATHWAY
FAF1	GOBP_APOPTOTIC_SIGNALING_PATHWAY
PRKN	GOBP_APOPTOTIC_SIGNALING_PATHWAY
MUC1	GOBP_APOPTOTIC_SIGNALING_PATHWAY
P4HB	GOBP_APOPTOTIC_SIGNALING_PATHWAY
BCAP31	GOBP_APOPTOTIC_SIGNALING_PATHWAY
NDUFA13	GOBP_APOPTOTIC_SIGNALING_PATHWAY
WWOX	GOBP_APOPTOTIC_SIGNALING_PATHWAY
NANOS3	GOBP_APOPTOTIC_SIGNALING_PATHWAY
PLSCR3	GOBP_APOPTOTIC_SIGNALING_PATHWAY
FZD9	GOBP_APOPTOTIC_SIGNALING_PATHWAY
LRRK2	GOBP_APOPTOTIC_SIGNALING_PATHWAY
NOC2L	GOBP_APOPTOTIC_SIGNALING_PATHWAY
FHIT	GOBP_APOPTOTIC_SIGNALING_PATHWAY
BLOC1S2	GOBP_APOPTOTIC_SIGNALING_PATHWAY
PPIA	GOBP_APOPTOTIC_SIGNALING_PATHWAY
ATP2A1	GOBP_APOPTOTIC_SIGNALING_PATHWAY
INCA1	GOBP_APOPTOTIC_SIGNALING_PATHWAY
PTPN1	GOBP_APOPTOTIC_SIGNALING_PATHWAY
SIAH1	GOBP_APOPTOTIC_SIGNALING_PATHWAY
NF1	GOBP_APOPTOTIC_SIGNALING_PATHWAY
DAPK1	GOBP_APOPTOTIC_SIGNALING_PATHWAY
ANXA6	GOBP_APOPTOTIC_SIGNALING_PATHWAY
SRC	GOBP_APOPTOTIC_SIGNALING_PATHWAY
HTT	GOBP_APOPTOTIC_SIGNALING_PATHWAY
MAP3K5	GOBP_APOPTOTIC_SIGNALING_PATHWAY
TOPORS	GOBP_APOPTOTIC_SIGNALING_PATHWAY
ERO1A	GOBP_APOPTOTIC_SIGNALING_PATHWAY
QRICH1	GOBP_APOPTOTIC_SIGNALING_PATHWAY
OPA1	GOBP_APOPTOTIC_SIGNALING_PATHWAY
SGMS1	GOBP_APOPTOTIC_SIGNALING_PATHWAY
MIR210	GOBP_APOPTOTIC_SIGNALING_PATHWAY
DAXX	GOBP_APOPTOTIC_SIGNALING_PATHWAY
HSPA1B	GOBP_APOPTOTIC_SIGNALING_PATHWAY
HSPA1A	GOBP_APOPTOTIC_SIGNALING_PATHWAY
BAG6	GOBP_APOPTOTIC_SIGNALING_PATHWAY
TRIM39	GOBP_APOPTOTIC_SIGNALING_PATHWAY
RACK1	GOBP_APOPTOTIC_SIGNALING_PATHWAY
CRIP1	GOBP_APOPTOTIC_SIGNALING_PATHWAY
NDUFS3	GOBP_APOPTOTIC_SIGNALING_PATHWAY
SLC35F6	GOBP_APOPTOTIC_SIGNALING_PATHWAY
DDX47	GOBP_APOPTOTIC_SIGNALING_PATHWAY
FIS1	GOBP_APOPTOTIC_SIGNALING_PATHWAY
RTL10	GOBP_APOPTOTIC_SIGNALING_PATHWAY
DDX3X	GOBP_APOPTOTIC_SIGNALING_PATHWAY
SCRT2	GOBP_APOPTOTIC_SIGNALING_PATHWAY
ERCC6	GOBP_APOPTOTIC_SIGNALING_PATHWAY
GPX1	GOBP_APOPTOTIC_SIGNALING_PATHWAY
MIF	GOBP_APOPTOTIC_SIGNALING_PATHWAY
PDCD6	GOBP_APOPTOTIC_SIGNALING_PATHWAY
CHCHD10	GOBP_APOPTOTIC_SIGNALING_PATHWAY
PRKDC	GOBP_APOPTOTIC_SIGNALING_PATHWAY
COA8	GOBP_APOPTOTIC_SIGNALING_PATHWAY
CD24	GOBP_APOPTOTIC_SIGNALING_PATHWAY
TAF9	GOBP_APOPTOTIC_SIGNALING_PATHWAY
PCGF2	GOBP_APOPTOTIC_SIGNALING_PATHWAY
SSTR3	GOBP_APOPTOTIC_SIGNALING_PATHWAY
WNT16	GOBP_APOPTOTIC_SIGNALING_PATHWAY
PLAUR	GOBP_APOPTOTIC_SIGNALING_PATHWAY
TNFRSF1B	GOBP_APOPTOTIC_SIGNALING_PATHWAY
KITLG	GOBP_APOPTOTIC_SIGNALING_PATHWAY
NGFR	GOBP_APOPTOTIC_SIGNALING_PATHWAY
TNFRSF1A	GOBP_APOPTOTIC_SIGNALING_PATHWAY
ATP2A3	GOBP_APOPTOTIC_SIGNALING_PATHWAY
FGFR1	GOBP_APOPTOTIC_SIGNALING_PATHWAY
CYLD	GOBP_APOPTOTIC_SIGNALING_PATHWAY
PPP1R15A	GOBP_APOPTOTIC_SIGNALING_PATHWAY
ICAM1	GOBP_APOPTOTIC_SIGNALING_PATHWAY
TIMP3	GOBP_APOPTOTIC_SIGNALING_PATHWAY
BIK	GOBP_APOPTOTIC_SIGNALING_PATHWAY
GSKIP	GOBP_APOPTOTIC_SIGNALING_PATHWAY
E2F1	GOBP_APOPTOTIC_SIGNALING_PATHWAY
TNFRSF10A	GOBP_APOPTOTIC_SIGNALING_PATHWAY
TGFB1	GOBP_APOPTOTIC_SIGNALING_PATHWAY
UNC5B	GOBP_APOPTOTIC_SIGNALING_PATHWAY
RPS6KB1	GOBP_APOPTOTIC_SIGNALING_PATHWAY
BMP5	GOBP_APOPTOTIC_SIGNALING_PATHWAY
SELENOK	GOBP_APOPTOTIC_SIGNALING_PATHWAY
CLU	GOBP_APOPTOTIC_SIGNALING_PATHWAY
G0S2	GOBP_APOPTOTIC_SIGNALING_PATHWAY
WNT1	GOBP_APOPTOTIC_SIGNALING_PATHWAY
IFI6	GOBP_APOPTOTIC_SIGNALING_PATHWAY
TRAF2	GOBP_APOPTOTIC_SIGNALING_PATHWAY
CDKN2D	GOBP_APOPTOTIC_SIGNALING_PATHWAY
EPO	GOBP_APOPTOTIC_SIGNALING_PATHWAY
ATP5IF1	GOBP_APOPTOTIC_SIGNALING_PATHWAY
HIP1R	GOBP_APOPTOTIC_SIGNALING_PATHWAY
LGALS3	GOBP_APOPTOTIC_SIGNALING_PATHWAY
MYBBP1A	GOBP_APOPTOTIC_SIGNALING_PATHWAY
SERINC3	GOBP_APOPTOTIC_SIGNALING_PATHWAY
DPF2	GOBP_APOPTOTIC_SIGNALING_PATHWAY
NGF	GOBP_APOPTOTIC_SIGNALING_PATHWAY
FBH1	GOBP_APOPTOTIC_SIGNALING_PATHWAY
CTSL	GOBP_APOPTOTIC_SIGNALING_PATHWAY
CIDEB	GOBP_APOPTOTIC_SIGNALING_PATHWAY
SCN2A	GOBP_APOPTOTIC_SIGNALING_PATHWAY
CTSV	GOBP_APOPTOTIC_SIGNALING_PATHWAY
THBS1	GOBP_APOPTOTIC_SIGNALING_PATHWAY
CYP1B1	GOBP_APOPTOTIC_SIGNALING_PATHWAY
COL2A1	GOBP_APOPTOTIC_SIGNALING_PATHWAY
PDX1	GOBP_APOPTOTIC_SIGNALING_PATHWAY
AKT1	GOBP_APOPTOTIC_SIGNALING_PATHWAY
DEPTOR	GOBP_APOPTOTIC_SIGNALING_PATHWAY
IL6R	GOBP_APOPTOTIC_SIGNALING_PATHWAY
INHBB	GOBP_APOPTOTIC_SIGNALING_PATHWAY
MSX1	GOBP_APOPTOTIC_SIGNALING_PATHWAY
ADORA1	GOBP_APOPTOTIC_SIGNALING_PATHWAY
IFI16	GOBP_APOPTOTIC_SIGNALING_PATHWAY
ZDHHC3	GOBP_APOPTOTIC_SIGNALING_PATHWAY
TERT	GOBP_APOPTOTIC_SIGNALING_PATHWAY
SHH	GOBP_APOPTOTIC_SIGNALING_PATHWAY
NKX3-1	GOBP_APOPTOTIC_SIGNALING_PATHWAY
ACAA2	GOBP_APOPTOTIC_SIGNALING_PATHWAY
TMC8	GOBP_APOPTOTIC_SIGNALING_PATHWAY
GDNF	GOBP_APOPTOTIC_SIGNALING_PATHWAY
IL12A	GOBP_APOPTOTIC_SIGNALING_PATHWAY
RNF34	GOBP_APOPTOTIC_SIGNALING_PATHWAY
EIF2AK3	GOBP_APOPTOTIC_SIGNALING_PATHWAY
SLFN12	GOBP_APOPTOTIC_SIGNALING_PATHWAY
CEBPB	GOBP_APOPTOTIC_SIGNALING_PATHWAY
RELA	GOBP_APOPTOTIC_SIGNALING_PATHWAY
ZNF622	GOBP_APOPTOTIC_SIGNALING_PATHWAY
TLR6	GOBP_APOPTOTIC_SIGNALING_PATHWAY
HRAS	GOBP_APOPTOTIC_SIGNALING_PATHWAY
PTPN2	GOBP_APOPTOTIC_SIGNALING_PATHWAY
SFN	GOBP_APOPTOTIC_SIGNALING_PATHWAY
NUPR1	GOBP_APOPTOTIC_SIGNALING_PATHWAY
ERN1	GOBP_APOPTOTIC_SIGNALING_PATHWAY
RNF186	GOBP_APOPTOTIC_SIGNALING_PATHWAY
KCNQ3	GOBP_APOPTOTIC_SIGNALING_PATHWAY
CIB1	GOBP_APOPTOTIC_SIGNALING_PATHWAY
TAF9B	GOBP_APOPTOTIC_SIGNALING_PATHWAY
CASP4	GOBP_APOPTOTIC_SIGNALING_PATHWAY
TNFSF12	GOBP_APOPTOTIC_SIGNALING_PATHWAY
MIR132	GOBP_APOPTOTIC_SIGNALING_PATHWAY
AATF	GOBP_APOPTOTIC_SIGNALING_PATHWAY
CX3CL1	GOBP_APOPTOTIC_SIGNALING_PATHWAY
SPI1	GOBP_APOPTOTIC_SIGNALING_PATHWAY
SP100	GOBP_APOPTOTIC_SIGNALING_PATHWAY
AVP	GOBP_APOPTOTIC_SIGNALING_PATHWAY
IL7	GOBP_APOPTOTIC_SIGNALING_PATHWAY
DBH	GOBP_APOPTOTIC_SIGNALING_PATHWAY
PTGIS	GOBP_APOPTOTIC_SIGNALING_PATHWAY
AGT	GOBP_APOPTOTIC_SIGNALING_PATHWAY
ZSWIM2	GOBP_APOPTOTIC_SIGNALING_PATHWAY
CSF2	GOBP_APOPTOTIC_SIGNALING_PATHWAY
RNF183	GOBP_APOPTOTIC_SIGNALING_PATHWAY
DDIAS	GOBP_APOPTOTIC_SIGNALING_PATHWAY
IFI27	GOBP_APOPTOTIC_SIGNALING_PATHWAY
FADD	GOBP_APOPTOTIC_SIGNALING_PATHWAY
BCL2	GOBP_APOPTOTIC_SIGNALING_PATHWAY
TNFRSF10C	GOBP_APOPTOTIC_SIGNALING_PATHWAY
MAGED1	GOBP_APOPTOTIC_SIGNALING_PATHWAY
LCK	GOBP_APOPTOTIC_SIGNALING_PATHWAY
SPN	GOBP_APOPTOTIC_SIGNALING_PATHWAY
MIR26B	GOBP_APOPTOTIC_SIGNALING_PATHWAY
TNFRSF25	GOBP_APOPTOTIC_SIGNALING_PATHWAY
IL20RA	GOBP_APOPTOTIC_SIGNALING_PATHWAY
CD74	GOBP_APOPTOTIC_SIGNALING_PATHWAY
CD27	GOBP_APOPTOTIC_SIGNALING_PATHWAY
PEA15	GOBP_APOPTOTIC_SIGNALING_PATHWAY
FGB	GOBP_APOPTOTIC_SIGNALING_PATHWAY
MIR186	GOBP_APOPTOTIC_SIGNALING_PATHWAY
BAK1	GOBP_APOPTOTIC_SIGNALING_PATHWAY
P2RX7	GOBP_APOPTOTIC_SIGNALING_PATHWAY
SRPX	GOBP_APOPTOTIC_SIGNALING_PATHWAY
BCL2L14	GOBP_APOPTOTIC_SIGNALING_PATHWAY
TNFSF10	GOBP_APOPTOTIC_SIGNALING_PATHWAY
IL1B	GOBP_APOPTOTIC_SIGNALING_PATHWAY
RIPK3	GOBP_APOPTOTIC_SIGNALING_PATHWAY
LGALS12	GOBP_APOPTOTIC_SIGNALING_PATHWAY
BCL2A1	GOBP_APOPTOTIC_SIGNALING_PATHWAY
CTSK	GOBP_APOPTOTIC_SIGNALING_PATHWAY
ACKR3	GOBP_APOPTOTIC_SIGNALING_PATHWAY
FGA	GOBP_APOPTOTIC_SIGNALING_PATHWAY
BOK	GOBP_APOPTOTIC_SIGNALING_PATHWAY
CD28	GOBP_APOPTOTIC_SIGNALING_PATHWAY
ASAH2	GOBP_APOPTOTIC_SIGNALING_PATHWAY
MIR222	GOBP_APOPTOTIC_SIGNALING_PATHWAY
MIR221	GOBP_APOPTOTIC_SIGNALING_PATHWAY
MLLT11	GOBP_APOPTOTIC_SIGNALING_PATHWAY
TNF	GOBP_APOPTOTIC_SIGNALING_PATHWAY
TMEM238L	GOBP_APOPTOTIC_SIGNALING_PATHWAY
IKBKE	GOBP_APOPTOTIC_SIGNALING_PATHWAY
TREM2	GOBP_APOPTOTIC_SIGNALING_PATHWAY
NME5	GOBP_APOPTOTIC_SIGNALING_PATHWAY
CTSS	GOBP_APOPTOTIC_SIGNALING_PATHWAY
CD38	GOBP_APOPTOTIC_SIGNALING_PATHWAY
NOX1	GOBP_APOPTOTIC_SIGNALING_PATHWAY
IGF1	GOBP_APOPTOTIC_SIGNALING_PATHWAY
HGF	GOBP_APOPTOTIC_SIGNALING_PATHWAY
FGF10	GOBP_APOPTOTIC_SIGNALING_PATHWAY
TP63	GOBP_APOPTOTIC_SIGNALING_PATHWAY
PTPRC	GOBP_APOPTOTIC_SIGNALING_PATHWAY
GZMB	GOBP_APOPTOTIC_SIGNALING_PATHWAY
MMP9	GOBP_APOPTOTIC_SIGNALING_PATHWAY
SFRP1	GOBP_APOPTOTIC_SIGNALING_PATHWAY
IL2	GOBP_APOPTOTIC_SIGNALING_PATHWAY
CD5	GOBP_APOPTOTIC_SIGNALING_PATHWAY
IFNG	GOBP_APOPTOTIC_SIGNALING_PATHWAY
VNN1	GOBP_APOPTOTIC_SIGNALING_PATHWAY
IL1A	GOBP_APOPTOTIC_SIGNALING_PATHWAY
FASLG	GOBP_APOPTOTIC_SIGNALING_PATHWAY
EDA2R	GOBP_APOPTOTIC_SIGNALING_PATHWAY
IL10	GOBP_APOPTOTIC_SIGNALING_PATHWAY
TLR4	GOBP_APOPTOTIC_SIGNALING_PATHWAY
IL33	GOBP_APOPTOTIC_SIGNALING_PATHWAY
BCL2L10	GOBP_APOPTOTIC_SIGNALING_PATHWAY
METTL21C	GOBP_APOPTOTIC_SIGNALING_PATHWAY
IL19	GOBP_APOPTOTIC_SIGNALING_PATHWAY
ADCY10	GOBP_APOPTOTIC_SIGNALING_PATHWAY
S100A8	GOBP_APOPTOTIC_SIGNALING_PATHWAY
SFRP2	GOBP_APOPTOTIC_SIGNALING_PATHWAY
SLC25A31	GOBP_APOPTOTIC_SIGNALING_PATHWAY
PTH	GOBP_APOPTOTIC_SIGNALING_PATHWAY
SST	GOBP_APOPTOTIC_SIGNALING_PATHWAY
S100A9	GOBP_APOPTOTIC_SIGNALING_PATHWAY
DAPL1	GOBP_APOPTOTIC_SIGNALING_PATHWAY
PF4	GOBP_APOPTOTIC_SIGNALING_PATHWAY
TLR3	GOBP_APOPTOTIC_SIGNALING_PATHWAY
CX3CR1	GOBP_APOPTOTIC_SIGNALING_PATHWAY
UMOD	GOBP_APOPTOTIC_SIGNALING_PATHWAY
IFNB1	GOBP_APOPTOTIC_SIGNALING_PATHWAY
GFRAL	GOBP_APOPTOTIC_SIGNALING_PATHWAY
CD3E	GOBP_APOPTOTIC_SIGNALING_PATHWAY
MIR449A	GOBP_APOPTOTIC_SIGNALING_PATHWAY
MIR27B	GOBP_APOPTOTIC_SIGNALING_PATHWAY
MIR16-1	GOBP_APOPTOTIC_SIGNALING_PATHWAY
FGG	GOBP_APOPTOTIC_SIGNALING_PATHWAY
GATA1	GOBP_APOPTOTIC_SIGNALING_PATHWAY
LTB	GOBP_APOPTOTIC_SIGNALING_PATHWAY
INS	GOBP_APOPTOTIC_SIGNALING_PATHWAY
TIFAB	GOBP_APOPTOTIC_SIGNALING_PATHWAY
POU4F2	GOBP_APOPTOTIC_SIGNALING_PATHWAY
IL4	GOBP_APOPTOTIC_SIGNALING_PATHWAY
AGTR2	GOBP_APOPTOTIC_SIGNALING_PATHWAY
FCGR2B	GOBP_APOPTOTIC_SIGNALING_PATHWAY
MAGEA3	GOBP_APOPTOTIC_SIGNALING_PATHWAY
MIR15A	GOBP_APOPTOTIC_SIGNALING_PATHWAY
MIR17	GOBP_APOPTOTIC_SIGNALING_PATHWAY
MIR19A	GOBP_APOPTOTIC_SIGNALING_PATHWAY
MIR92A1	GOBP_APOPTOTIC_SIGNALING_PATHWAY
MIR195	GOBP_APOPTOTIC_SIGNALING_PATHWAY
MIR21	GOBP_APOPTOTIC_SIGNALING_PATHWAY
MIR133A1	GOBP_APOPTOTIC_SIGNALING_PATHWAY
PRODH	GOBP_APOPTOTIC_SIGNALING_PATHWAY
MIR198	GOBP_APOPTOTIC_SIGNALING_PATHWAY
SOD2	GOBP_APOPTOTIC_SIGNALING_PATHWAY
MIR29B1	GOBP_APOPTOTIC_SIGNALING_PATHWAY
C8orf44-SGK3	GOBP_APOPTOTIC_SIGNALING_PATHWAY
DVL2	GOBP_CANONICAL_WNT_SIGNALING_PATHWAY_INVOLVED_IN_REGULATION_OF_CELL_PROLIFERATION
LRP6	GOBP_CANONICAL_WNT_SIGNALING_PATHWAY_INVOLVED_IN_REGULATION_OF_CELL_PROLIFERATION
WNT3A	GOBP_CANONICAL_WNT_SIGNALING_PATHWAY_INVOLVED_IN_REGULATION_OF_CELL_PROLIFERATION
CTNNB1	GOBP_CANONICAL_WNT_SIGNALING_PATHWAY_INVOLVED_IN_REGULATION_OF_CELL_PROLIFERATION
WNT3	GOBP_CANONICAL_WNT_SIGNALING_PATHWAY_INVOLVED_IN_REGULATION_OF_CELL_PROLIFERATION
SFRP1	GOBP_CANONICAL_WNT_SIGNALING_PATHWAY_INVOLVED_IN_REGULATION_OF_CELL_PROLIFERATION
MAP2K3	GOBP_CELLULAR_SENESCENCE
MAPK9	GOBP_CELLULAR_SENESCENCE
MAP2K4	GOBP_CELLULAR_SENESCENCE
YBX1	GOBP_CELLULAR_SENESCENCE
MNT	GOBP_CELLULAR_SENESCENCE
VASH1	GOBP_CELLULAR_SENESCENCE
NUAK1	GOBP_CELLULAR_SENESCENCE
MAP2K7	GOBP_CELLULAR_SENESCENCE
TOP2B	GOBP_CELLULAR_SENESCENCE
SIRT6	GOBP_CELLULAR_SENESCENCE
RBL1	GOBP_CELLULAR_SENESCENCE
ARG2	GOBP_CELLULAR_SENESCENCE
KAT6A	GOBP_CELLULAR_SENESCENCE
ZMPSTE24	GOBP_CELLULAR_SENESCENCE
MAPKAPK5	GOBP_CELLULAR_SENESCENCE
YPEL3	GOBP_CELLULAR_SENESCENCE
SIRT1	GOBP_CELLULAR_SENESCENCE
ABL1	GOBP_CELLULAR_SENESCENCE
DNAJA3	GOBP_CELLULAR_SENESCENCE
FZR1	GOBP_CELLULAR_SENESCENCE
CDK6	GOBP_CELLULAR_SENESCENCE
MAPK8	GOBP_CELLULAR_SENESCENCE
BMPR1A	GOBP_CELLULAR_SENESCENCE
ZMIZ1	GOBP_CELLULAR_SENESCENCE
MAPK10	GOBP_CELLULAR_SENESCENCE
CDKN1B	GOBP_CELLULAR_SENESCENCE
FBXO5	GOBP_CELLULAR_SENESCENCE
MAPK14	GOBP_CELLULAR_SENESCENCE
SRF	GOBP_CELLULAR_SENESCENCE
BCL6	GOBP_CELLULAR_SENESCENCE
NEK4	GOBP_CELLULAR_SENESCENCE
ID2	GOBP_CELLULAR_SENESCENCE
AKT3	GOBP_CELLULAR_SENESCENCE
NEK6	GOBP_CELLULAR_SENESCENCE
TBX2	GOBP_CELLULAR_SENESCENCE
TWIST1	GOBP_CELLULAR_SENESCENCE
CDKN1A	GOBP_CELLULAR_SENESCENCE
EEF1E1	GOBP_CELLULAR_SENESCENCE
TERF2	GOBP_CELLULAR_SENESCENCE
BMAL1	GOBP_CELLULAR_SENESCENCE
TBX3	GOBP_CELLULAR_SENESCENCE
HMGA1	GOBP_CELLULAR_SENESCENCE
PNPT1	GOBP_CELLULAR_SENESCENCE
BRCA2	GOBP_CELLULAR_SENESCENCE
IGF1R	GOBP_CELLULAR_SENESCENCE
PML	GOBP_CELLULAR_SENESCENCE
ULK3	GOBP_CELLULAR_SENESCENCE
TP53	GOBP_CELLULAR_SENESCENCE
CDKN2B	GOBP_CELLULAR_SENESCENCE
CDKN2A	GOBP_CELLULAR_SENESCENCE
ATM	GOBP_CELLULAR_SENESCENCE
HMGA2	GOBP_CELLULAR_SENESCENCE
NSMCE2	GOBP_CELLULAR_SENESCENCE
MORC3	GOBP_CELLULAR_SENESCENCE
LMNA	GOBP_CELLULAR_SENESCENCE
SMC6	GOBP_CELLULAR_SENESCENCE
PRKCD	GOBP_CELLULAR_SENESCENCE
CITED2	GOBP_CELLULAR_SENESCENCE
B2M	GOBP_CELLULAR_SENESCENCE
ING2	GOBP_CELLULAR_SENESCENCE
MAP2K1	GOBP_CELLULAR_SENESCENCE
RSL1D1	GOBP_CELLULAR_SENESCENCE
PTEN	GOBP_CELLULAR_SENESCENCE
KAT5	GOBP_CELLULAR_SENESCENCE
PAWR	GOBP_CELLULAR_SENESCENCE
CALR	GOBP_CELLULAR_SENESCENCE
NPM1	GOBP_CELLULAR_SENESCENCE
MAPK11	GOBP_CELLULAR_SENESCENCE
ZKSCAN3	GOBP_CELLULAR_SENESCENCE
MAP3K5	GOBP_CELLULAR_SENESCENCE
OPA1	GOBP_CELLULAR_SENESCENCE
ZNF277	GOBP_CELLULAR_SENESCENCE
PRMT6	GOBP_CELLULAR_SENESCENCE
MAP3K3	GOBP_CELLULAR_SENESCENCE
NUP62	GOBP_CELLULAR_SENESCENCE
MIF	GOBP_CELLULAR_SENESCENCE
TERC	GOBP_CELLULAR_SENESCENCE
WNT16	GOBP_CELLULAR_SENESCENCE
MAP2K6	GOBP_CELLULAR_SENESCENCE
CDK2	GOBP_CELLULAR_SENESCENCE
WNT1	GOBP_CELLULAR_SENESCENCE
PLK2	GOBP_CELLULAR_SENESCENCE
FBXO4	GOBP_CELLULAR_SENESCENCE
TERT	GOBP_CELLULAR_SENESCENCE
CGAS	GOBP_CELLULAR_SENESCENCE
WRN	GOBP_CELLULAR_SENESCENCE
HRAS	GOBP_CELLULAR_SENESCENCE
H2AX	GOBP_CELLULAR_SENESCENCE
SMC5	GOBP_CELLULAR_SENESCENCE
SPI1	GOBP_CELLULAR_SENESCENCE
ABI3	GOBP_CELLULAR_SENESCENCE
PRELP	GOBP_CELLULAR_SENESCENCE
HLA-G	GOBP_CELLULAR_SENESCENCE
TP63	GOBP_CELLULAR_SENESCENCE
ECRG4	GOBP_CELLULAR_SENESCENCE
PLA2R1	GOBP_CELLULAR_SENESCENCE
KIR2DL4	GOBP_CELLULAR_SENESCENCE
MIR217	GOBP_CELLULAR_SENESCENCE
MIR543	GOBP_CELLULAR_SENESCENCE
MIR188	GOBP_CELLULAR_SENESCENCE
COMP	GOBP_CELLULAR_SENESCENCE
MIR590	GOBP_CELLULAR_SENESCENCE
MIR34A	GOBP_CELLULAR_SENESCENCE
MIR17	GOBP_CELLULAR_SENESCENCE
MIR22	GOBP_CELLULAR_SENESCENCE
MIR10A	GOBP_CELLULAR_SENESCENCE
MIR146A	GOBP_CELLULAR_SENESCENCE
MIR20B	GOBP_CELLULAR_SENESCENCE
MAGEA2B	GOBP_CELLULAR_SENESCENCE
MAGEA2	GOBP_CELLULAR_SENESCENCE
KRIT1	GOBP_EPITHELIAL_CELL_PROLIFERATION
BAD	GOBP_EPITHELIAL_CELL_PROLIFERATION
CFLAR	GOBP_EPITHELIAL_CELL_PROLIFERATION
ARX	GOBP_EPITHELIAL_CELL_PROLIFERATION
DLX6	GOBP_EPITHELIAL_CELL_PROLIFERATION
PAX6	GOBP_EPITHELIAL_CELL_PROLIFERATION
BTK	GOBP_EPITHELIAL_CELL_PROLIFERATION
ALOX5	GOBP_EPITHELIAL_CELL_PROLIFERATION
BID	GOBP_EPITHELIAL_CELL_PROLIFERATION
SNAI2	GOBP_EPITHELIAL_CELL_PROLIFERATION
RUNX3	GOBP_EPITHELIAL_CELL_PROLIFERATION
SERPINB1	GOBP_EPITHELIAL_CELL_PROLIFERATION
SLC39A9	GOBP_EPITHELIAL_CELL_PROLIFERATION
GRN	GOBP_EPITHELIAL_CELL_PROLIFERATION
FLT4	GOBP_EPITHELIAL_CELL_PROLIFERATION
PIK3CB	GOBP_EPITHELIAL_CELL_PROLIFERATION
PTPRN	GOBP_EPITHELIAL_CELL_PROLIFERATION
MTA3	GOBP_EPITHELIAL_CELL_PROLIFERATION
TIE1	GOBP_EPITHELIAL_CELL_PROLIFERATION
FGFR2	GOBP_EPITHELIAL_CELL_PROLIFERATION
IFT80	GOBP_EPITHELIAL_CELL_PROLIFERATION
TGFBR3	GOBP_EPITHELIAL_CELL_PROLIFERATION
CDC42	GOBP_EPITHELIAL_CELL_PROLIFERATION
VASH1	GOBP_EPITHELIAL_CELL_PROLIFERATION
LIMS2	GOBP_EPITHELIAL_CELL_PROLIFERATION
SCARB1	GOBP_EPITHELIAL_CELL_PROLIFERATION
MYDGF	GOBP_EPITHELIAL_CELL_PROLIFERATION
DLG1	GOBP_EPITHELIAL_CELL_PROLIFERATION
PAX2	GOBP_EPITHELIAL_CELL_PROLIFERATION
RAP1GAP	GOBP_EPITHELIAL_CELL_PROLIFERATION
SIRT6	GOBP_EPITHELIAL_CELL_PROLIFERATION
PSEN1	GOBP_EPITHELIAL_CELL_PROLIFERATION
MEF2C	GOBP_EPITHELIAL_CELL_PROLIFERATION
BAX	GOBP_EPITHELIAL_CELL_PROLIFERATION
LAMB1	GOBP_EPITHELIAL_CELL_PROLIFERATION
TINF2	GOBP_EPITHELIAL_CELL_PROLIFERATION
TGFB2	GOBP_EPITHELIAL_CELL_PROLIFERATION
HDAC6	GOBP_EPITHELIAL_CELL_PROLIFERATION
EPB41L4B	GOBP_EPITHELIAL_CELL_PROLIFERATION
SIRT1	GOBP_EPITHELIAL_CELL_PROLIFERATION
IFT74	GOBP_EPITHELIAL_CELL_PROLIFERATION
NRP1	GOBP_EPITHELIAL_CELL_PROLIFERATION
MAPK1	GOBP_EPITHELIAL_CELL_PROLIFERATION
XBP1	GOBP_EPITHELIAL_CELL_PROLIFERATION
HMOX1	GOBP_EPITHELIAL_CELL_PROLIFERATION
PDGFB	GOBP_EPITHELIAL_CELL_PROLIFERATION
SIX4	GOBP_EPITHELIAL_CELL_PROLIFERATION
HIF1A	GOBP_EPITHELIAL_CELL_PROLIFERATION
IFT52	GOBP_EPITHELIAL_CELL_PROLIFERATION
STK4	GOBP_EPITHELIAL_CELL_PROLIFERATION
JAG1	GOBP_EPITHELIAL_CELL_PROLIFERATION
PPP1R16B	GOBP_EPITHELIAL_CELL_PROLIFERATION
WDR13	GOBP_EPITHELIAL_CELL_PROLIFERATION
FGF9	GOBP_EPITHELIAL_CELL_PROLIFERATION
FLT1	GOBP_EPITHELIAL_CELL_PROLIFERATION
ESRP2	GOBP_EPITHELIAL_CELL_PROLIFERATION
EYA1	GOBP_EPITHELIAL_CELL_PROLIFERATION
STK3	GOBP_EPITHELIAL_CELL_PROLIFERATION
PRKD2	GOBP_EPITHELIAL_CELL_PROLIFERATION
CDK6	GOBP_EPITHELIAL_CELL_PROLIFERATION
CAV2	GOBP_EPITHELIAL_CELL_PROLIFERATION
CAV1	GOBP_EPITHELIAL_CELL_PROLIFERATION
HOXA5	GOBP_EPITHELIAL_CELL_PROLIFERATION
TGFBR1	GOBP_EPITHELIAL_CELL_PROLIFERATION
GATA3	GOBP_EPITHELIAL_CELL_PROLIFERATION
CXCL12	GOBP_EPITHELIAL_CELL_PROLIFERATION
BMPR1A	GOBP_EPITHELIAL_CELL_PROLIFERATION
LIPA	GOBP_EPITHELIAL_CELL_PROLIFERATION
AREG	GOBP_EPITHELIAL_CELL_PROLIFERATION
FBXW7	GOBP_EPITHELIAL_CELL_PROLIFERATION
CCND1	GOBP_EPITHELIAL_CELL_PROLIFERATION
MDK	GOBP_EPITHELIAL_CELL_PROLIFERATION
GLI1	GOBP_EPITHELIAL_CELL_PROLIFERATION
CDKN1B	GOBP_EPITHELIAL_CELL_PROLIFERATION
VDR	GOBP_EPITHELIAL_CELL_PROLIFERATION
ST8SIA1	GOBP_EPITHELIAL_CELL_PROLIFERATION
PPARD	GOBP_EPITHELIAL_CELL_PROLIFERATION
VEGFA	GOBP_EPITHELIAL_CELL_PROLIFERATION
THBS4	GOBP_EPITHELIAL_CELL_PROLIFERATION
IL12B	GOBP_EPITHELIAL_CELL_PROLIFERATION
PDCD10	GOBP_EPITHELIAL_CELL_PROLIFERATION
WNT5A	GOBP_EPITHELIAL_CELL_PROLIFERATION
HES1	GOBP_EPITHELIAL_CELL_PROLIFERATION
HYAL1	GOBP_EPITHELIAL_CELL_PROLIFERATION
IFT57	GOBP_EPITHELIAL_CELL_PROLIFERATION
WDR48	GOBP_EPITHELIAL_CELL_PROLIFERATION
RTN4	GOBP_EPITHELIAL_CELL_PROLIFERATION
TACR1	GOBP_EPITHELIAL_CELL_PROLIFERATION
STAT1	GOBP_EPITHELIAL_CELL_PROLIFERATION
IGFBP5	GOBP_EPITHELIAL_CELL_PROLIFERATION
PDCL3	GOBP_EPITHELIAL_CELL_PROLIFERATION
ID2	GOBP_EPITHELIAL_CELL_PROLIFERATION
AKT3	GOBP_EPITHELIAL_CELL_PROLIFERATION
KDM5B	GOBP_EPITHELIAL_CELL_PROLIFERATION
F3	GOBP_EPITHELIAL_CELL_PROLIFERATION
IRF6	GOBP_EPITHELIAL_CELL_PROLIFERATION
RPS6KA1	GOBP_EPITHELIAL_CELL_PROLIFERATION
PROX1	GOBP_EPITHELIAL_CELL_PROLIFERATION
STK11	GOBP_EPITHELIAL_CELL_PROLIFERATION
NRP2	GOBP_EPITHELIAL_CELL_PROLIFERATION
TNFAIP3	GOBP_EPITHELIAL_CELL_PROLIFERATION
ITGB1BP1	GOBP_EPITHELIAL_CELL_PROLIFERATION
NR4A3	GOBP_EPITHELIAL_CELL_PROLIFERATION
PGF	GOBP_EPITHELIAL_CELL_PROLIFERATION
TNFSF11	GOBP_EPITHELIAL_CELL_PROLIFERATION
TBX2	GOBP_EPITHELIAL_CELL_PROLIFERATION
ACVR2A	GOBP_EPITHELIAL_CELL_PROLIFERATION
TWIST1	GOBP_EPITHELIAL_CELL_PROLIFERATION
TRIM24	GOBP_EPITHELIAL_CELL_PROLIFERATION
NR4A1	GOBP_EPITHELIAL_CELL_PROLIFERATION
PLCG1	GOBP_EPITHELIAL_CELL_PROLIFERATION
SRSF6	GOBP_EPITHELIAL_CELL_PROLIFERATION
CDKN1A	GOBP_EPITHELIAL_CELL_PROLIFERATION
RREB1	GOBP_EPITHELIAL_CELL_PROLIFERATION
RUNX2	GOBP_EPITHELIAL_CELL_PROLIFERATION
EREG	GOBP_EPITHELIAL_CELL_PROLIFERATION
EFNB2	GOBP_EPITHELIAL_CELL_PROLIFERATION
BMP4	GOBP_EPITHELIAL_CELL_PROLIFERATION
OVOL2	GOBP_EPITHELIAL_CELL_PROLIFERATION
GDF5	GOBP_EPITHELIAL_CELL_PROLIFERATION
STAT5A	GOBP_EPITHELIAL_CELL_PROLIFERATION
SIX1	GOBP_EPITHELIAL_CELL_PROLIFERATION
MAP2K2	GOBP_EPITHELIAL_CELL_PROLIFERATION
BCL11B	GOBP_EPITHELIAL_CELL_PROLIFERATION
ZFP36	GOBP_EPITHELIAL_CELL_PROLIFERATION
KDR	GOBP_EPITHELIAL_CELL_PROLIFERATION
DLL4	GOBP_EPITHELIAL_CELL_PROLIFERATION
ALDH1A2	GOBP_EPITHELIAL_CELL_PROLIFERATION
BCL2L2	GOBP_EPITHELIAL_CELL_PROLIFERATION
CDKN1C	GOBP_EPITHELIAL_CELL_PROLIFERATION
LAMA5	GOBP_EPITHELIAL_CELL_PROLIFERATION
ZNF304	GOBP_EPITHELIAL_CELL_PROLIFERATION
THAP1	GOBP_EPITHELIAL_CELL_PROLIFERATION
RAF1	GOBP_EPITHELIAL_CELL_PROLIFERATION
PPARG	GOBP_EPITHELIAL_CELL_PROLIFERATION
SERPINF1	GOBP_EPITHELIAL_CELL_PROLIFERATION
VHL	GOBP_EPITHELIAL_CELL_PROLIFERATION
CDC73	GOBP_EPITHELIAL_CELL_PROLIFERATION
CDK4	GOBP_EPITHELIAL_CELL_PROLIFERATION
LAMC1	GOBP_EPITHELIAL_CELL_PROLIFERATION
IL6	GOBP_EPITHELIAL_CELL_PROLIFERATION
DAB2IP	GOBP_EPITHELIAL_CELL_PROLIFERATION
MYC	GOBP_EPITHELIAL_CELL_PROLIFERATION
YAP1	GOBP_EPITHELIAL_CELL_PROLIFERATION
MAP2K5	GOBP_EPITHELIAL_CELL_PROLIFERATION
IFT172	GOBP_EPITHELIAL_CELL_PROLIFERATION
FGF2	GOBP_EPITHELIAL_CELL_PROLIFERATION
LGR5	GOBP_EPITHELIAL_CELL_PROLIFERATION
ACVRL1	GOBP_EPITHELIAL_CELL_PROLIFERATION
BRCA2	GOBP_EPITHELIAL_CELL_PROLIFERATION
RB1	GOBP_EPITHELIAL_CELL_PROLIFERATION
MARVELD3	GOBP_EPITHELIAL_CELL_PROLIFERATION
CDH13	GOBP_EPITHELIAL_CELL_PROLIFERATION
PDPK1	GOBP_EPITHELIAL_CELL_PROLIFERATION
RPTOR	GOBP_EPITHELIAL_CELL_PROLIFERATION
ERBB2	GOBP_EPITHELIAL_CELL_PROLIFERATION
IGFBP4	GOBP_EPITHELIAL_CELL_PROLIFERATION
EPHA2	GOBP_EPITHELIAL_CELL_PROLIFERATION
HSPG2	GOBP_EPITHELIAL_CELL_PROLIFERATION
ARNT	GOBP_EPITHELIAL_CELL_PROLIFERATION
VASH2	GOBP_EPITHELIAL_CELL_PROLIFERATION
DUSP10	GOBP_EPITHELIAL_CELL_PROLIFERATION
NFKBIZ	GOBP_EPITHELIAL_CELL_PROLIFERATION
COL8A1	GOBP_EPITHELIAL_CELL_PROLIFERATION
AGTR1	GOBP_EPITHELIAL_CELL_PROLIFERATION
IGFBP3	GOBP_EPITHELIAL_CELL_PROLIFERATION
CASK	GOBP_EPITHELIAL_CELL_PROLIFERATION
GPC3	GOBP_EPITHELIAL_CELL_PROLIFERATION
NFIB	GOBP_EPITHELIAL_CELL_PROLIFERATION
CDKN2B	GOBP_EPITHELIAL_CELL_PROLIFERATION
NOTCH1	GOBP_EPITHELIAL_CELL_PROLIFERATION
ZEB1	GOBP_EPITHELIAL_CELL_PROLIFERATION
TCF7L2	GOBP_EPITHELIAL_CELL_PROLIFERATION
BTBD10	GOBP_EPITHELIAL_CELL_PROLIFERATION
SIDT2	GOBP_EPITHELIAL_CELL_PROLIFERATION
ADAM17	GOBP_EPITHELIAL_CELL_PROLIFERATION
ATP5F1A	GOBP_EPITHELIAL_CELL_PROLIFERATION
PTPRK	GOBP_EPITHELIAL_CELL_PROLIFERATION
BMP6	GOBP_EPITHELIAL_CELL_PROLIFERATION
ANGPT1	GOBP_EPITHELIAL_CELL_PROLIFERATION
PRKCA	GOBP_EPITHELIAL_CELL_PROLIFERATION
WNT3A	GOBP_EPITHELIAL_CELL_PROLIFERATION
WNT7A	GOBP_EPITHELIAL_CELL_PROLIFERATION
FLCN	GOBP_EPITHELIAL_CELL_PROLIFERATION
FZD7	GOBP_EPITHELIAL_CELL_PROLIFERATION
FGF18	GOBP_EPITHELIAL_CELL_PROLIFERATION
NODAL	GOBP_EPITHELIAL_CELL_PROLIFERATION
EMC10	GOBP_EPITHELIAL_CELL_PROLIFERATION
NCSTN	GOBP_EPITHELIAL_CELL_PROLIFERATION
SGPP2	GOBP_EPITHELIAL_CELL_PROLIFERATION
TGFA	GOBP_EPITHELIAL_CELL_PROLIFERATION
CLDN1	GOBP_EPITHELIAL_CELL_PROLIFERATION
PYGO2	GOBP_EPITHELIAL_CELL_PROLIFERATION
PROK2	GOBP_EPITHELIAL_CELL_PROLIFERATION
NKX6-1	GOBP_EPITHELIAL_CELL_PROLIFERATION
AIMP1	GOBP_EPITHELIAL_CELL_PROLIFERATION
INTU	GOBP_EPITHELIAL_CELL_PROLIFERATION
HMGB2	GOBP_EPITHELIAL_CELL_PROLIFERATION
RICTOR	GOBP_EPITHELIAL_CELL_PROLIFERATION
BMPER	GOBP_EPITHELIAL_CELL_PROLIFERATION
PEX2	GOBP_EPITHELIAL_CELL_PROLIFERATION
FMC1	GOBP_EPITHELIAL_CELL_PROLIFERATION
OSR2	GOBP_EPITHELIAL_CELL_PROLIFERATION
ATP7A	GOBP_EPITHELIAL_CELL_PROLIFERATION
JCAD	GOBP_EPITHELIAL_CELL_PROLIFERATION
BTRC	GOBP_EPITHELIAL_CELL_PROLIFERATION
FRS2	GOBP_EPITHELIAL_CELL_PROLIFERATION
STXBP4	GOBP_EPITHELIAL_CELL_PROLIFERATION
B2M	GOBP_EPITHELIAL_CELL_PROLIFERATION
SAAL1	GOBP_EPITHELIAL_CELL_PROLIFERATION
STAT6	GOBP_EPITHELIAL_CELL_PROLIFERATION
SMAD3	GOBP_EPITHELIAL_CELL_PROLIFERATION
NOD2	GOBP_EPITHELIAL_CELL_PROLIFERATION
IGF2	GOBP_EPITHELIAL_CELL_PROLIFERATION
CTNNB1	GOBP_EPITHELIAL_CELL_PROLIFERATION
RBPJ	GOBP_EPITHELIAL_CELL_PROLIFERATION
STAT3	GOBP_EPITHELIAL_CELL_PROLIFERATION
ATOH8	GOBP_EPITHELIAL_CELL_PROLIFERATION
COL4A3	GOBP_EPITHELIAL_CELL_PROLIFERATION
MAP2K1	GOBP_EPITHELIAL_CELL_PROLIFERATION
AR	GOBP_EPITHELIAL_CELL_PROLIFERATION
ZEB2	GOBP_EPITHELIAL_CELL_PROLIFERATION
LIMS1	GOBP_EPITHELIAL_CELL_PROLIFERATION
ROBO1	GOBP_EPITHELIAL_CELL_PROLIFERATION
SDR16C5	GOBP_EPITHELIAL_CELL_PROLIFERATION
MTSS1	GOBP_EPITHELIAL_CELL_PROLIFERATION
MCC	GOBP_EPITHELIAL_CELL_PROLIFERATION
BCL2L1	GOBP_EPITHELIAL_CELL_PROLIFERATION
SCG2	GOBP_EPITHELIAL_CELL_PROLIFERATION
RAB33B	GOBP_EPITHELIAL_CELL_PROLIFERATION
OVOL1	GOBP_EPITHELIAL_CELL_PROLIFERATION
EGFL7	GOBP_EPITHELIAL_CELL_PROLIFERATION
MMRN2	GOBP_EPITHELIAL_CELL_PROLIFERATION
PTPRM	GOBP_EPITHELIAL_CELL_PROLIFERATION
VEGFB	GOBP_EPITHELIAL_CELL_PROLIFERATION
FUT1	GOBP_EPITHELIAL_CELL_PROLIFERATION
POLD4	GOBP_EPITHELIAL_CELL_PROLIFERATION
SOX11	GOBP_EPITHELIAL_CELL_PROLIFERATION
DEAF1	GOBP_EPITHELIAL_CELL_PROLIFERATION
AQP11	GOBP_EPITHELIAL_CELL_PROLIFERATION
GATA2	GOBP_EPITHELIAL_CELL_PROLIFERATION
EGR3	GOBP_EPITHELIAL_CELL_PROLIFERATION
NOG	GOBP_EPITHELIAL_CELL_PROLIFERATION
ZNF703	GOBP_EPITHELIAL_CELL_PROLIFERATION
IQGAP3	GOBP_EPITHELIAL_CELL_PROLIFERATION
SCN5A	GOBP_EPITHELIAL_CELL_PROLIFERATION
PRKX	GOBP_EPITHELIAL_CELL_PROLIFERATION
TBX1	GOBP_EPITHELIAL_CELL_PROLIFERATION
PRKD1	GOBP_EPITHELIAL_CELL_PROLIFERATION
PURA	GOBP_EPITHELIAL_CELL_PROLIFERATION
NR2F2	GOBP_EPITHELIAL_CELL_PROLIFERATION
SP1	GOBP_EPITHELIAL_CELL_PROLIFERATION
ZFP36L1	GOBP_EPITHELIAL_CELL_PROLIFERATION
PTCH1	GOBP_EPITHELIAL_CELL_PROLIFERATION
IRS2	GOBP_EPITHELIAL_CELL_PROLIFERATION
HMGB1	GOBP_EPITHELIAL_CELL_PROLIFERATION
SULF2	GOBP_EPITHELIAL_CELL_PROLIFERATION
NF1	GOBP_EPITHELIAL_CELL_PROLIFERATION
HES5	GOBP_EPITHELIAL_CELL_PROLIFERATION
NRARP	GOBP_EPITHELIAL_CELL_PROLIFERATION
C6orf89	GOBP_EPITHELIAL_CELL_PROLIFERATION
PLXNB3	GOBP_EPITHELIAL_CELL_PROLIFERATION
BMPR2	GOBP_EPITHELIAL_CELL_PROLIFERATION
LGR4	GOBP_EPITHELIAL_CELL_PROLIFERATION
HMGN1	GOBP_EPITHELIAL_CELL_PROLIFERATION
MIR200C	GOBP_EPITHELIAL_CELL_PROLIFERATION
MIR27A	GOBP_EPITHELIAL_CELL_PROLIFERATION
ZNF580	GOBP_EPITHELIAL_CELL_PROLIFERATION
SYNJ2BP	GOBP_EPITHELIAL_CELL_PROLIFERATION
ANG	GOBP_EPITHELIAL_CELL_PROLIFERATION
PHB2	GOBP_EPITHELIAL_CELL_PROLIFERATION
SCAND3	GOBP_EPITHELIAL_CELL_PROLIFERATION
GPX1	GOBP_EPITHELIAL_CELL_PROLIFERATION
NME1	GOBP_EPITHELIAL_CELL_PROLIFERATION
NME2	GOBP_EPITHELIAL_CELL_PROLIFERATION
NEAT1	GOBP_EPITHELIAL_CELL_PROLIFERATION
PDCD6	GOBP_EPITHELIAL_CELL_PROLIFERATION
PRKDC	GOBP_EPITHELIAL_CELL_PROLIFERATION
NOX5	GOBP_EPITHELIAL_CELL_PROLIFERATION
UHRF1	GOBP_EPITHELIAL_CELL_PROLIFERATION
DACH1	GOBP_EPITHELIAL_CELL_PROLIFERATION
WNT16	GOBP_EPITHELIAL_CELL_PROLIFERATION
RASGRF1	GOBP_EPITHELIAL_CELL_PROLIFERATION
CDH3	GOBP_EPITHELIAL_CELL_PROLIFERATION
NGFR	GOBP_EPITHELIAL_CELL_PROLIFERATION
FGFR1	GOBP_EPITHELIAL_CELL_PROLIFERATION
PGR	GOBP_EPITHELIAL_CELL_PROLIFERATION
FERMT1	GOBP_EPITHELIAL_CELL_PROLIFERATION
RGCC	GOBP_EPITHELIAL_CELL_PROLIFERATION
TGFB1	GOBP_EPITHELIAL_CELL_PROLIFERATION
BMP5	GOBP_EPITHELIAL_CELL_PROLIFERATION
SPARC	GOBP_EPITHELIAL_CELL_PROLIFERATION
WDR77	GOBP_EPITHELIAL_CELL_PROLIFERATION
NKX2-3	GOBP_EPITHELIAL_CELL_PROLIFERATION
MED1	GOBP_EPITHELIAL_CELL_PROLIFERATION
NR1D1	GOBP_EPITHELIAL_CELL_PROLIFERATION
SMO	GOBP_EPITHELIAL_CELL_PROLIFERATION
KLK8	GOBP_EPITHELIAL_CELL_PROLIFERATION
ATP5IF1	GOBP_EPITHELIAL_CELL_PROLIFERATION
NOTCH2	GOBP_EPITHELIAL_CELL_PROLIFERATION
FST	GOBP_EPITHELIAL_CELL_PROLIFERATION
HLX	GOBP_EPITHELIAL_CELL_PROLIFERATION
FGFBP1	GOBP_EPITHELIAL_CELL_PROLIFERATION
THBS1	GOBP_EPITHELIAL_CELL_PROLIFERATION
PDX1	GOBP_EPITHELIAL_CELL_PROLIFERATION
FGF7	GOBP_EPITHELIAL_CELL_PROLIFERATION
AKT1	GOBP_EPITHELIAL_CELL_PROLIFERATION
EAF2	GOBP_EPITHELIAL_CELL_PROLIFERATION
VEGFC	GOBP_EPITHELIAL_CELL_PROLIFERATION
SAV1	GOBP_EPITHELIAL_CELL_PROLIFERATION
DAB2	GOBP_EPITHELIAL_CELL_PROLIFERATION
IHH	GOBP_EPITHELIAL_CELL_PROLIFERATION
AGGF1	GOBP_EPITHELIAL_CELL_PROLIFERATION
SHH	GOBP_EPITHELIAL_CELL_PROLIFERATION
NKX3-1	GOBP_EPITHELIAL_CELL_PROLIFERATION
IL12A	GOBP_EPITHELIAL_CELL_PROLIFERATION
WNT10B	GOBP_EPITHELIAL_CELL_PROLIFERATION
APLN	GOBP_EPITHELIAL_CELL_PROLIFERATION
PIK3CD	GOBP_EPITHELIAL_CELL_PROLIFERATION
CEBPB	GOBP_EPITHELIAL_CELL_PROLIFERATION
HRAS	GOBP_EPITHELIAL_CELL_PROLIFERATION
SFN	GOBP_EPITHELIAL_CELL_PROLIFERATION
NUPR1	GOBP_EPITHELIAL_CELL_PROLIFERATION
ERN1	GOBP_EPITHELIAL_CELL_PROLIFERATION
HMX2	GOBP_EPITHELIAL_CELL_PROLIFERATION
C5AR1	GOBP_EPITHELIAL_CELL_PROLIFERATION
MIR193A	GOBP_EPITHELIAL_CELL_PROLIFERATION
MIR10B	GOBP_EPITHELIAL_CELL_PROLIFERATION
MIR23A	GOBP_EPITHELIAL_CELL_PROLIFERATION
NRAS	GOBP_EPITHELIAL_CELL_PROLIFERATION
TNFSF12	GOBP_EPITHELIAL_CELL_PROLIFERATION
ITGB3	GOBP_EPITHELIAL_CELL_PROLIFERATION
EPPK1	GOBP_EPITHELIAL_CELL_PROLIFERATION
MIR132	GOBP_EPITHELIAL_CELL_PROLIFERATION
B4GALT1	GOBP_EPITHELIAL_CELL_PROLIFERATION
ESR1	GOBP_EPITHELIAL_CELL_PROLIFERATION
TGM1	GOBP_EPITHELIAL_CELL_PROLIFERATION
FA2H	GOBP_EPITHELIAL_CELL_PROLIFERATION
HPN	GOBP_EPITHELIAL_CELL_PROLIFERATION
WNT2	GOBP_EPITHELIAL_CELL_PROLIFERATION
ITGA4	GOBP_EPITHELIAL_CELL_PROLIFERATION
APOA1	GOBP_EPITHELIAL_CELL_PROLIFERATION
DBH	GOBP_EPITHELIAL_CELL_PROLIFERATION
SOX9	GOBP_EPITHELIAL_CELL_PROLIFERATION
SLURP1	GOBP_EPITHELIAL_CELL_PROLIFERATION
ANGPTL8	GOBP_EPITHELIAL_CELL_PROLIFERATION
APOE	GOBP_EPITHELIAL_CELL_PROLIFERATION
LOXL2	GOBP_EPITHELIAL_CELL_PROLIFERATION
HTR2B	GOBP_EPITHELIAL_CELL_PROLIFERATION
CNMD	GOBP_EPITHELIAL_CELL_PROLIFERATION
NKX2-8	GOBP_EPITHELIAL_CELL_PROLIFERATION
OSR1	GOBP_EPITHELIAL_CELL_PROLIFERATION
EGFR	GOBP_EPITHELIAL_CELL_PROLIFERATION
MMP14	GOBP_EPITHELIAL_CELL_PROLIFERATION
KIT	GOBP_EPITHELIAL_CELL_PROLIFERATION
VSTM4	GOBP_EPITHELIAL_CELL_PROLIFERATION
LEP	GOBP_EPITHELIAL_CELL_PROLIFERATION
KDF1	GOBP_EPITHELIAL_CELL_PROLIFERATION
MAGED1	GOBP_EPITHELIAL_CELL_PROLIFERATION
GPBAR1	GOBP_EPITHELIAL_CELL_PROLIFERATION
SOX2	GOBP_EPITHELIAL_CELL_PROLIFERATION
MIR26A1	GOBP_EPITHELIAL_CELL_PROLIFERATION
MIR410	GOBP_EPITHELIAL_CELL_PROLIFERATION
MIR126	GOBP_EPITHELIAL_CELL_PROLIFERATION
MIR149	GOBP_EPITHELIAL_CELL_PROLIFERATION
MIR499A	GOBP_EPITHELIAL_CELL_PROLIFERATION
MIR129-1	GOBP_EPITHELIAL_CELL_PROLIFERATION
MIR150	GOBP_EPITHELIAL_CELL_PROLIFERATION
MIR483	GOBP_EPITHELIAL_CELL_PROLIFERATION
MIR152	GOBP_EPITHELIAL_CELL_PROLIFERATION
BGLAP	GOBP_EPITHELIAL_CELL_PROLIFERATION
HNF1B	GOBP_EPITHELIAL_CELL_PROLIFERATION
CEACAM1	GOBP_EPITHELIAL_CELL_PROLIFERATION
APOH	GOBP_EPITHELIAL_CELL_PROLIFERATION
FGL1	GOBP_EPITHELIAL_CELL_PROLIFERATION
ECM1	GOBP_EPITHELIAL_CELL_PROLIFERATION
CD109	GOBP_EPITHELIAL_CELL_PROLIFERATION
GHRL	GOBP_EPITHELIAL_CELL_PROLIFERATION
CYP7B1	GOBP_EPITHELIAL_CELL_PROLIFERATION
BAK1	GOBP_EPITHELIAL_CELL_PROLIFERATION
CCL24	GOBP_EPITHELIAL_CELL_PROLIFERATION
ODAM	GOBP_EPITHELIAL_CELL_PROLIFERATION
GHSR	GOBP_EPITHELIAL_CELL_PROLIFERATION
SULF1	GOBP_EPITHELIAL_CELL_PROLIFERATION
EGF	GOBP_EPITHELIAL_CELL_PROLIFERATION
KRT4	GOBP_EPITHELIAL_CELL_PROLIFERATION
HAS2	GOBP_EPITHELIAL_CELL_PROLIFERATION
EPGN	GOBP_EPITHELIAL_CELL_PROLIFERATION
CCR3	GOBP_EPITHELIAL_CELL_PROLIFERATION
MIR135B	GOBP_EPITHELIAL_CELL_PROLIFERATION
MIR181C	GOBP_EPITHELIAL_CELL_PROLIFERATION
MIR222	GOBP_EPITHELIAL_CELL_PROLIFERATION
TNF	GOBP_EPITHELIAL_CELL_PROLIFERATION
FGF1	GOBP_EPITHELIAL_CELL_PROLIFERATION
CCL11	GOBP_EPITHELIAL_CELL_PROLIFERATION
CD34	GOBP_EPITHELIAL_CELL_PROLIFERATION
APELA	GOBP_EPITHELIAL_CELL_PROLIFERATION
CCL26	GOBP_EPITHELIAL_CELL_PROLIFERATION
IGF1	GOBP_EPITHELIAL_CELL_PROLIFERATION
HGF	GOBP_EPITHELIAL_CELL_PROLIFERATION
FGF10	GOBP_EPITHELIAL_CELL_PROLIFERATION
TP63	GOBP_EPITHELIAL_CELL_PROLIFERATION
FAP	GOBP_EPITHELIAL_CELL_PROLIFERATION
CPB2	GOBP_EPITHELIAL_CELL_PROLIFERATION
SFRP1	GOBP_EPITHELIAL_CELL_PROLIFERATION
DLX5	GOBP_EPITHELIAL_CELL_PROLIFERATION
PTN	GOBP_EPITHELIAL_CELL_PROLIFERATION
CCL2	GOBP_EPITHELIAL_CELL_PROLIFERATION
PHOX2B	GOBP_EPITHELIAL_CELL_PROLIFERATION
SEMA5A	GOBP_EPITHELIAL_CELL_PROLIFERATION
KLF9	GOBP_EPITHELIAL_CELL_PROLIFERATION
TEK	GOBP_EPITHELIAL_CELL_PROLIFERATION
RGN	GOBP_EPITHELIAL_CELL_PROLIFERATION
FSHB	GOBP_EPITHELIAL_CELL_PROLIFERATION
APLNR	GOBP_EPITHELIAL_CELL_PROLIFERATION
LACRT	GOBP_EPITHELIAL_CELL_PROLIFERATION
EDNRB	GOBP_EPITHELIAL_CELL_PROLIFERATION
IL10	GOBP_EPITHELIAL_CELL_PROLIFERATION
CCN3	GOBP_EPITHELIAL_CELL_PROLIFERATION
PROK1	GOBP_EPITHELIAL_CELL_PROLIFERATION
SFRP2	GOBP_EPITHELIAL_CELL_PROLIFERATION
VIP	GOBP_EPITHELIAL_CELL_PROLIFERATION
DRD2	GOBP_EPITHELIAL_CELL_PROLIFERATION
XDH	GOBP_EPITHELIAL_CELL_PROLIFERATION
JAML	GOBP_EPITHELIAL_CELL_PROLIFERATION
RETNLB	GOBP_EPITHELIAL_CELL_PROLIFERATION
SPINK1	GOBP_EPITHELIAL_CELL_PROLIFERATION
FABP7	GOBP_EPITHELIAL_CELL_PROLIFERATION
VEGFD	GOBP_EPITHELIAL_CELL_PROLIFERATION
OR51E2	GOBP_EPITHELIAL_CELL_PROLIFERATION
NLRC3	GOBP_EPITHELIAL_CELL_PROLIFERATION
PKHD1	GOBP_EPITHELIAL_CELL_PROLIFERATION
LRG1	GOBP_EPITHELIAL_CELL_PROLIFERATION
COL8A2	GOBP_EPITHELIAL_CELL_PROLIFERATION
REG3A	GOBP_EPITHELIAL_CELL_PROLIFERATION
PRL	GOBP_EPITHELIAL_CELL_PROLIFERATION
KRT2	GOBP_EPITHELIAL_CELL_PROLIFERATION
NKX2-6	GOBP_EPITHELIAL_CELL_PROLIFERATION
TMIGD1	GOBP_EPITHELIAL_CELL_PROLIFERATION
NKX2-5	GOBP_EPITHELIAL_CELL_PROLIFERATION
TACSTD2	GOBP_EPITHELIAL_CELL_PROLIFERATION
GPR15LG	GOBP_EPITHELIAL_CELL_PROLIFERATION
MIR494	GOBP_EPITHELIAL_CELL_PROLIFERATION
MIR30E	GOBP_EPITHELIAL_CELL_PROLIFERATION
MIR361	GOBP_EPITHELIAL_CELL_PROLIFERATION
MIR133B	GOBP_EPITHELIAL_CELL_PROLIFERATION
MIR342	GOBP_EPITHELIAL_CELL_PROLIFERATION
MIR101-1	GOBP_EPITHELIAL_CELL_PROLIFERATION
SERPINB5	GOBP_EPITHELIAL_CELL_PROLIFERATION
MIR30B	GOBP_EPITHELIAL_CELL_PROLIFERATION
MIR487B	GOBP_EPITHELIAL_CELL_PROLIFERATION
MIR15B	GOBP_EPITHELIAL_CELL_PROLIFERATION
MIR27B	GOBP_EPITHELIAL_CELL_PROLIFERATION
MIR125B1	GOBP_EPITHELIAL_CELL_PROLIFERATION
MIR16-1	GOBP_EPITHELIAL_CELL_PROLIFERATION
CLEC12B	GOBP_EPITHELIAL_CELL_PROLIFERATION
GDF2	GOBP_EPITHELIAL_CELL_PROLIFERATION
TNMD	GOBP_EPITHELIAL_CELL_PROLIFERATION
MIR503	GOBP_EPITHELIAL_CELL_PROLIFERATION
MIR130A	GOBP_EPITHELIAL_CELL_PROLIFERATION
IL17A	GOBP_EPITHELIAL_CELL_PROLIFERATION
CRNN	GOBP_EPITHELIAL_CELL_PROLIFERATION
FUT2	GOBP_EPITHELIAL_CELL_PROLIFERATION
MMP12	GOBP_EPITHELIAL_CELL_PROLIFERATION
MIR98	GOBP_EPITHELIAL_CELL_PROLIFERATION
IL26	GOBP_EPITHELIAL_CELL_PROLIFERATION
FOXE3	GOBP_EPITHELIAL_CELL_PROLIFERATION
FGF16	GOBP_EPITHELIAL_CELL_PROLIFERATION
ANGPT4	GOBP_EPITHELIAL_CELL_PROLIFERATION
REG3G	GOBP_EPITHELIAL_CELL_PROLIFERATION
MIR495	GOBP_EPITHELIAL_CELL_PROLIFERATION
MIR329-1	GOBP_EPITHELIAL_CELL_PROLIFERATION
MIR2355	GOBP_EPITHELIAL_CELL_PROLIFERATION
A4GNT	GOBP_EPITHELIAL_CELL_PROLIFERATION
MIR34A	GOBP_EPITHELIAL_CELL_PROLIFERATION
MIR205	GOBP_EPITHELIAL_CELL_PROLIFERATION
MIR29C	GOBP_EPITHELIAL_CELL_PROLIFERATION
MIR492	GOBP_EPITHELIAL_CELL_PROLIFERATION
MIR15A	GOBP_EPITHELIAL_CELL_PROLIFERATION
MIR92A1	GOBP_EPITHELIAL_CELL_PROLIFERATION
MIR22	GOBP_EPITHELIAL_CELL_PROLIFERATION
MIR497	GOBP_EPITHELIAL_CELL_PROLIFERATION
MIR10A	GOBP_EPITHELIAL_CELL_PROLIFERATION
MIR21	GOBP_EPITHELIAL_CELL_PROLIFERATION
MIRLET7B	GOBP_EPITHELIAL_CELL_PROLIFERATION
MIR146A	GOBP_EPITHELIAL_CELL_PROLIFERATION
MIR29A	GOBP_EPITHELIAL_CELL_PROLIFERATION
MIR29B1	GOBP_EPITHELIAL_CELL_PROLIFERATION
MIR24-1	GOBP_EPITHELIAL_CELL_PROLIFERATION
MIR424	GOBP_EPITHELIAL_CELL_PROLIFERATION
MIR20B	GOBP_EPITHELIAL_CELL_PROLIFERATION
GCLC	GOBP_EXTRINSIC_APOPTOTIC_SIGNALING_PATHWAY
BAD	GOBP_EXTRINSIC_APOPTOTIC_SIGNALING_PATHWAY
CASP10	GOBP_EXTRINSIC_APOPTOTIC_SIGNALING_PATHWAY
CFLAR	GOBP_EXTRINSIC_APOPTOTIC_SIGNALING_PATHWAY
TNFRSF12A	GOBP_EXTRINSIC_APOPTOTIC_SIGNALING_PATHWAY
BRCA1	GOBP_EXTRINSIC_APOPTOTIC_SIGNALING_PATHWAY
ZMYND11	GOBP_EXTRINSIC_APOPTOTIC_SIGNALING_PATHWAY
BID	GOBP_EXTRINSIC_APOPTOTIC_SIGNALING_PATHWAY
SNAI2	GOBP_EXTRINSIC_APOPTOTIC_SIGNALING_PATHWAY
RB1CC1	GOBP_EXTRINSIC_APOPTOTIC_SIGNALING_PATHWAY
GCLM	GOBP_EXTRINSIC_APOPTOTIC_SIGNALING_PATHWAY
FAS	GOBP_EXTRINSIC_APOPTOTIC_SIGNALING_PATHWAY
CTNNA1	GOBP_EXTRINSIC_APOPTOTIC_SIGNALING_PATHWAY
TRAF1	GOBP_EXTRINSIC_APOPTOTIC_SIGNALING_PATHWAY
CASP8	GOBP_EXTRINSIC_APOPTOTIC_SIGNALING_PATHWAY
EYA2	GOBP_EXTRINSIC_APOPTOTIC_SIGNALING_PATHWAY
ERBB3	GOBP_EXTRINSIC_APOPTOTIC_SIGNALING_PATHWAY
HYAL2	GOBP_EXTRINSIC_APOPTOTIC_SIGNALING_PATHWAY
FGFR3	GOBP_EXTRINSIC_APOPTOTIC_SIGNALING_PATHWAY
DELE1	GOBP_EXTRINSIC_APOPTOTIC_SIGNALING_PATHWAY
STRADB	GOBP_EXTRINSIC_APOPTOTIC_SIGNALING_PATHWAY
GSK3B	GOBP_EXTRINSIC_APOPTOTIC_SIGNALING_PATHWAY
GSTP1	GOBP_EXTRINSIC_APOPTOTIC_SIGNALING_PATHWAY
CTTN	GOBP_EXTRINSIC_APOPTOTIC_SIGNALING_PATHWAY
BAX	GOBP_EXTRINSIC_APOPTOTIC_SIGNALING_PATHWAY
ITGA6	GOBP_EXTRINSIC_APOPTOTIC_SIGNALING_PATHWAY
ZC3HC1	GOBP_EXTRINSIC_APOPTOTIC_SIGNALING_PATHWAY
RFFL	GOBP_EXTRINSIC_APOPTOTIC_SIGNALING_PATHWAY
TGFB2	GOBP_EXTRINSIC_APOPTOTIC_SIGNALING_PATHWAY
JAK2	GOBP_EXTRINSIC_APOPTOTIC_SIGNALING_PATHWAY
NRP1	GOBP_EXTRINSIC_APOPTOTIC_SIGNALING_PATHWAY
MKNK2	GOBP_EXTRINSIC_APOPTOTIC_SIGNALING_PATHWAY
HMOX1	GOBP_EXTRINSIC_APOPTOTIC_SIGNALING_PATHWAY
STK4	GOBP_EXTRINSIC_APOPTOTIC_SIGNALING_PATHWAY
PAK5	GOBP_EXTRINSIC_APOPTOTIC_SIGNALING_PATHWAY
TRADD	GOBP_EXTRINSIC_APOPTOTIC_SIGNALING_PATHWAY
PYCARD	GOBP_EXTRINSIC_APOPTOTIC_SIGNALING_PATHWAY
STX4	GOBP_EXTRINSIC_APOPTOTIC_SIGNALING_PATHWAY
SGK3	GOBP_EXTRINSIC_APOPTOTIC_SIGNALING_PATHWAY
EYA1	GOBP_EXTRINSIC_APOPTOTIC_SIGNALING_PATHWAY
STK3	GOBP_EXTRINSIC_APOPTOTIC_SIGNALING_PATHWAY
PPP2R1A	GOBP_EXTRINSIC_APOPTOTIC_SIGNALING_PATHWAY
GSK3A	GOBP_EXTRINSIC_APOPTOTIC_SIGNALING_PATHWAY
CAV1	GOBP_EXTRINSIC_APOPTOTIC_SIGNALING_PATHWAY
CASP2	GOBP_EXTRINSIC_APOPTOTIC_SIGNALING_PATHWAY
SERPINE1	GOBP_EXTRINSIC_APOPTOTIC_SIGNALING_PATHWAY
TGFBR1	GOBP_EXTRINSIC_APOPTOTIC_SIGNALING_PATHWAY
MADD	GOBP_EXTRINSIC_APOPTOTIC_SIGNALING_PATHWAY
KRT18	GOBP_EXTRINSIC_APOPTOTIC_SIGNALING_PATHWAY
LTBR	GOBP_EXTRINSIC_APOPTOTIC_SIGNALING_PATHWAY
EYA4	GOBP_EXTRINSIC_APOPTOTIC_SIGNALING_PATHWAY
ACVR1	GOBP_EXTRINSIC_APOPTOTIC_SIGNALING_PATHWAY
HTRA2	GOBP_EXTRINSIC_APOPTOTIC_SIGNALING_PATHWAY
BIRC6	GOBP_EXTRINSIC_APOPTOTIC_SIGNALING_PATHWAY
PARK7	GOBP_EXTRINSIC_APOPTOTIC_SIGNALING_PATHWAY
ARHGEF2	GOBP_EXTRINSIC_APOPTOTIC_SIGNALING_PATHWAY
CASP8AP2	GOBP_EXTRINSIC_APOPTOTIC_SIGNALING_PATHWAY
TNFAIP3	GOBP_EXTRINSIC_APOPTOTIC_SIGNALING_PATHWAY
TNFRSF10B	GOBP_EXTRINSIC_APOPTOTIC_SIGNALING_PATHWAY
INHBA	GOBP_EXTRINSIC_APOPTOTIC_SIGNALING_PATHWAY
BMP4	GOBP_EXTRINSIC_APOPTOTIC_SIGNALING_PATHWAY
CD70	GOBP_EXTRINSIC_APOPTOTIC_SIGNALING_PATHWAY
RBCK1	GOBP_EXTRINSIC_APOPTOTIC_SIGNALING_PATHWAY
BCL2L12	GOBP_EXTRINSIC_APOPTOTIC_SIGNALING_PATHWAY
SGPP1	GOBP_EXTRINSIC_APOPTOTIC_SIGNALING_PATHWAY
BCL2L2	GOBP_EXTRINSIC_APOPTOTIC_SIGNALING_PATHWAY
PARP2	GOBP_EXTRINSIC_APOPTOTIC_SIGNALING_PATHWAY
PSME3	GOBP_EXTRINSIC_APOPTOTIC_SIGNALING_PATHWAY
RAF1	GOBP_EXTRINSIC_APOPTOTIC_SIGNALING_PATHWAY
SORT1	GOBP_EXTRINSIC_APOPTOTIC_SIGNALING_PATHWAY
FAIM2	GOBP_EXTRINSIC_APOPTOTIC_SIGNALING_PATHWAY
ACVR1B	GOBP_EXTRINSIC_APOPTOTIC_SIGNALING_PATHWAY
ITM2C	GOBP_EXTRINSIC_APOPTOTIC_SIGNALING_PATHWAY
TMBIM1	GOBP_EXTRINSIC_APOPTOTIC_SIGNALING_PATHWAY
SKIL	GOBP_EXTRINSIC_APOPTOTIC_SIGNALING_PATHWAY
DAB2IP	GOBP_EXTRINSIC_APOPTOTIC_SIGNALING_PATHWAY
RIPK1	GOBP_EXTRINSIC_APOPTOTIC_SIGNALING_PATHWAY
YAP1	GOBP_EXTRINSIC_APOPTOTIC_SIGNALING_PATHWAY
PPP2R1B	GOBP_EXTRINSIC_APOPTOTIC_SIGNALING_PATHWAY
MAP2K5	GOBP_EXTRINSIC_APOPTOTIC_SIGNALING_PATHWAY
ITGAV	GOBP_EXTRINSIC_APOPTOTIC_SIGNALING_PATHWAY
BMPR1B	GOBP_EXTRINSIC_APOPTOTIC_SIGNALING_PATHWAY
PML	GOBP_EXTRINSIC_APOPTOTIC_SIGNALING_PATHWAY
NOL3	GOBP_EXTRINSIC_APOPTOTIC_SIGNALING_PATHWAY
PDPK1	GOBP_EXTRINSIC_APOPTOTIC_SIGNALING_PATHWAY
PMAIP1	GOBP_EXTRINSIC_APOPTOTIC_SIGNALING_PATHWAY
BCL10	GOBP_EXTRINSIC_APOPTOTIC_SIGNALING_PATHWAY
MCL1	GOBP_EXTRINSIC_APOPTOTIC_SIGNALING_PATHWAY
NFKBIZ	GOBP_EXTRINSIC_APOPTOTIC_SIGNALING_PATHWAY
PIK3R1	GOBP_EXTRINSIC_APOPTOTIC_SIGNALING_PATHWAY
PHIP	GOBP_EXTRINSIC_APOPTOTIC_SIGNALING_PATHWAY
TCF7L2	GOBP_EXTRINSIC_APOPTOTIC_SIGNALING_PATHWAY
ITPRIP	GOBP_EXTRINSIC_APOPTOTIC_SIGNALING_PATHWAY
BAG3	GOBP_EXTRINSIC_APOPTOTIC_SIGNALING_PATHWAY
BCL2L11	GOBP_EXTRINSIC_APOPTOTIC_SIGNALING_PATHWAY
SH3RF1	GOBP_EXTRINSIC_APOPTOTIC_SIGNALING_PATHWAY
EYA3	GOBP_EXTRINSIC_APOPTOTIC_SIGNALING_PATHWAY
FAIM	GOBP_EXTRINSIC_APOPTOTIC_SIGNALING_PATHWAY
DEDD	GOBP_EXTRINSIC_APOPTOTIC_SIGNALING_PATHWAY
DEDD2	GOBP_EXTRINSIC_APOPTOTIC_SIGNALING_PATHWAY
LMNA	GOBP_EXTRINSIC_APOPTOTIC_SIGNALING_PATHWAY
ATF3	GOBP_EXTRINSIC_APOPTOTIC_SIGNALING_PATHWAY
HIPK1	GOBP_EXTRINSIC_APOPTOTIC_SIGNALING_PATHWAY
HMGB2	GOBP_EXTRINSIC_APOPTOTIC_SIGNALING_PATHWAY
GPER1	GOBP_EXTRINSIC_APOPTOTIC_SIGNALING_PATHWAY
NOS3	GOBP_EXTRINSIC_APOPTOTIC_SIGNALING_PATHWAY
RET	GOBP_EXTRINSIC_APOPTOTIC_SIGNALING_PATHWAY
MOAP1	GOBP_EXTRINSIC_APOPTOTIC_SIGNALING_PATHWAY
MAPK7	GOBP_EXTRINSIC_APOPTOTIC_SIGNALING_PATHWAY
BEX3	GOBP_EXTRINSIC_APOPTOTIC_SIGNALING_PATHWAY
SMAD3	GOBP_EXTRINSIC_APOPTOTIC_SIGNALING_PATHWAY
PDIA3	GOBP_EXTRINSIC_APOPTOTIC_SIGNALING_PATHWAY
PRDX2	GOBP_EXTRINSIC_APOPTOTIC_SIGNALING_PATHWAY
FEM1B	GOBP_EXTRINSIC_APOPTOTIC_SIGNALING_PATHWAY
AR	GOBP_EXTRINSIC_APOPTOTIC_SIGNALING_PATHWAY
CRADD	GOBP_EXTRINSIC_APOPTOTIC_SIGNALING_PATHWAY
GABARAP	GOBP_EXTRINSIC_APOPTOTIC_SIGNALING_PATHWAY
KRT8	GOBP_EXTRINSIC_APOPTOTIC_SIGNALING_PATHWAY
BCL2L1	GOBP_EXTRINSIC_APOPTOTIC_SIGNALING_PATHWAY
PTEN	GOBP_EXTRINSIC_APOPTOTIC_SIGNALING_PATHWAY
SCG2	GOBP_EXTRINSIC_APOPTOTIC_SIGNALING_PATHWAY
MAL	GOBP_EXTRINSIC_APOPTOTIC_SIGNALING_PATHWAY
PPP1CA	GOBP_EXTRINSIC_APOPTOTIC_SIGNALING_PATHWAY
PELI3	GOBP_EXTRINSIC_APOPTOTIC_SIGNALING_PATHWAY
PIDD1	GOBP_EXTRINSIC_APOPTOTIC_SIGNALING_PATHWAY
PAK2	GOBP_EXTRINSIC_APOPTOTIC_SIGNALING_PATHWAY
SIAH2	GOBP_EXTRINSIC_APOPTOTIC_SIGNALING_PATHWAY
RNF41	GOBP_EXTRINSIC_APOPTOTIC_SIGNALING_PATHWAY
DIABLO	GOBP_EXTRINSIC_APOPTOTIC_SIGNALING_PATHWAY
SIVA1	GOBP_EXTRINSIC_APOPTOTIC_SIGNALING_PATHWAY
FAF1	GOBP_EXTRINSIC_APOPTOTIC_SIGNALING_PATHWAY
NDUFA13	GOBP_EXTRINSIC_APOPTOTIC_SIGNALING_PATHWAY
WWOX	GOBP_EXTRINSIC_APOPTOTIC_SIGNALING_PATHWAY
BLOC1S2	GOBP_EXTRINSIC_APOPTOTIC_SIGNALING_PATHWAY
NF1	GOBP_EXTRINSIC_APOPTOTIC_SIGNALING_PATHWAY
DAPK1	GOBP_EXTRINSIC_APOPTOTIC_SIGNALING_PATHWAY
SRC	GOBP_EXTRINSIC_APOPTOTIC_SIGNALING_PATHWAY
HTT	GOBP_EXTRINSIC_APOPTOTIC_SIGNALING_PATHWAY
DAXX	GOBP_EXTRINSIC_APOPTOTIC_SIGNALING_PATHWAY
HSPA1B	GOBP_EXTRINSIC_APOPTOTIC_SIGNALING_PATHWAY
HSPA1A	GOBP_EXTRINSIC_APOPTOTIC_SIGNALING_PATHWAY
DDX47	GOBP_EXTRINSIC_APOPTOTIC_SIGNALING_PATHWAY
DDX3X	GOBP_EXTRINSIC_APOPTOTIC_SIGNALING_PATHWAY
SCRT2	GOBP_EXTRINSIC_APOPTOTIC_SIGNALING_PATHWAY
GPX1	GOBP_EXTRINSIC_APOPTOTIC_SIGNALING_PATHWAY
TNFRSF1B	GOBP_EXTRINSIC_APOPTOTIC_SIGNALING_PATHWAY
KITLG	GOBP_EXTRINSIC_APOPTOTIC_SIGNALING_PATHWAY
TNFRSF1A	GOBP_EXTRINSIC_APOPTOTIC_SIGNALING_PATHWAY
FGFR1	GOBP_EXTRINSIC_APOPTOTIC_SIGNALING_PATHWAY
CYLD	GOBP_EXTRINSIC_APOPTOTIC_SIGNALING_PATHWAY
ICAM1	GOBP_EXTRINSIC_APOPTOTIC_SIGNALING_PATHWAY
TIMP3	GOBP_EXTRINSIC_APOPTOTIC_SIGNALING_PATHWAY
TNFRSF10A	GOBP_EXTRINSIC_APOPTOTIC_SIGNALING_PATHWAY
TGFB1	GOBP_EXTRINSIC_APOPTOTIC_SIGNALING_PATHWAY
UNC5B	GOBP_EXTRINSIC_APOPTOTIC_SIGNALING_PATHWAY
RPS6KB1	GOBP_EXTRINSIC_APOPTOTIC_SIGNALING_PATHWAY
BMP5	GOBP_EXTRINSIC_APOPTOTIC_SIGNALING_PATHWAY
G0S2	GOBP_EXTRINSIC_APOPTOTIC_SIGNALING_PATHWAY
IFI6	GOBP_EXTRINSIC_APOPTOTIC_SIGNALING_PATHWAY
TRAF2	GOBP_EXTRINSIC_APOPTOTIC_SIGNALING_PATHWAY
LGALS3	GOBP_EXTRINSIC_APOPTOTIC_SIGNALING_PATHWAY
NGF	GOBP_EXTRINSIC_APOPTOTIC_SIGNALING_PATHWAY
THBS1	GOBP_EXTRINSIC_APOPTOTIC_SIGNALING_PATHWAY
COL2A1	GOBP_EXTRINSIC_APOPTOTIC_SIGNALING_PATHWAY
AKT1	GOBP_EXTRINSIC_APOPTOTIC_SIGNALING_PATHWAY
DEPTOR	GOBP_EXTRINSIC_APOPTOTIC_SIGNALING_PATHWAY
IL6R	GOBP_EXTRINSIC_APOPTOTIC_SIGNALING_PATHWAY
ZDHHC3	GOBP_EXTRINSIC_APOPTOTIC_SIGNALING_PATHWAY
TERT	GOBP_EXTRINSIC_APOPTOTIC_SIGNALING_PATHWAY
TMC8	GOBP_EXTRINSIC_APOPTOTIC_SIGNALING_PATHWAY
GDNF	GOBP_EXTRINSIC_APOPTOTIC_SIGNALING_PATHWAY
IL12A	GOBP_EXTRINSIC_APOPTOTIC_SIGNALING_PATHWAY
RNF34	GOBP_EXTRINSIC_APOPTOTIC_SIGNALING_PATHWAY
RELA	GOBP_EXTRINSIC_APOPTOTIC_SIGNALING_PATHWAY
TLR6	GOBP_EXTRINSIC_APOPTOTIC_SIGNALING_PATHWAY
CIB1	GOBP_EXTRINSIC_APOPTOTIC_SIGNALING_PATHWAY
TNFSF12	GOBP_EXTRINSIC_APOPTOTIC_SIGNALING_PATHWAY
CX3CL1	GOBP_EXTRINSIC_APOPTOTIC_SIGNALING_PATHWAY
SPI1	GOBP_EXTRINSIC_APOPTOTIC_SIGNALING_PATHWAY
SP100	GOBP_EXTRINSIC_APOPTOTIC_SIGNALING_PATHWAY
IL7	GOBP_EXTRINSIC_APOPTOTIC_SIGNALING_PATHWAY
DBH	GOBP_EXTRINSIC_APOPTOTIC_SIGNALING_PATHWAY
AGT	GOBP_EXTRINSIC_APOPTOTIC_SIGNALING_PATHWAY
ZSWIM2	GOBP_EXTRINSIC_APOPTOTIC_SIGNALING_PATHWAY
CSF2	GOBP_EXTRINSIC_APOPTOTIC_SIGNALING_PATHWAY
IFI27	GOBP_EXTRINSIC_APOPTOTIC_SIGNALING_PATHWAY
FADD	GOBP_EXTRINSIC_APOPTOTIC_SIGNALING_PATHWAY
BCL2	GOBP_EXTRINSIC_APOPTOTIC_SIGNALING_PATHWAY
TNFRSF10C	GOBP_EXTRINSIC_APOPTOTIC_SIGNALING_PATHWAY
CD27	GOBP_EXTRINSIC_APOPTOTIC_SIGNALING_PATHWAY
PEA15	GOBP_EXTRINSIC_APOPTOTIC_SIGNALING_PATHWAY
FGB	GOBP_EXTRINSIC_APOPTOTIC_SIGNALING_PATHWAY
BAK1	GOBP_EXTRINSIC_APOPTOTIC_SIGNALING_PATHWAY
P2RX7	GOBP_EXTRINSIC_APOPTOTIC_SIGNALING_PATHWAY
SRPX	GOBP_EXTRINSIC_APOPTOTIC_SIGNALING_PATHWAY
BCL2L14	GOBP_EXTRINSIC_APOPTOTIC_SIGNALING_PATHWAY
TNFSF10	GOBP_EXTRINSIC_APOPTOTIC_SIGNALING_PATHWAY
IL1B	GOBP_EXTRINSIC_APOPTOTIC_SIGNALING_PATHWAY
BCL2A1	GOBP_EXTRINSIC_APOPTOTIC_SIGNALING_PATHWAY
FGA	GOBP_EXTRINSIC_APOPTOTIC_SIGNALING_PATHWAY
BOK	GOBP_EXTRINSIC_APOPTOTIC_SIGNALING_PATHWAY
MIR222	GOBP_EXTRINSIC_APOPTOTIC_SIGNALING_PATHWAY
MIR221	GOBP_EXTRINSIC_APOPTOTIC_SIGNALING_PATHWAY
MLLT11	GOBP_EXTRINSIC_APOPTOTIC_SIGNALING_PATHWAY
TNF	GOBP_EXTRINSIC_APOPTOTIC_SIGNALING_PATHWAY
IGF1	GOBP_EXTRINSIC_APOPTOTIC_SIGNALING_PATHWAY
HGF	GOBP_EXTRINSIC_APOPTOTIC_SIGNALING_PATHWAY
FGF10	GOBP_EXTRINSIC_APOPTOTIC_SIGNALING_PATHWAY
PTPRC	GOBP_EXTRINSIC_APOPTOTIC_SIGNALING_PATHWAY
SFRP1	GOBP_EXTRINSIC_APOPTOTIC_SIGNALING_PATHWAY
IL2	GOBP_EXTRINSIC_APOPTOTIC_SIGNALING_PATHWAY
IFNG	GOBP_EXTRINSIC_APOPTOTIC_SIGNALING_PATHWAY
IL1A	GOBP_EXTRINSIC_APOPTOTIC_SIGNALING_PATHWAY
FASLG	GOBP_EXTRINSIC_APOPTOTIC_SIGNALING_PATHWAY
TLR4	GOBP_EXTRINSIC_APOPTOTIC_SIGNALING_PATHWAY
IL33	GOBP_EXTRINSIC_APOPTOTIC_SIGNALING_PATHWAY
BCL2L10	GOBP_EXTRINSIC_APOPTOTIC_SIGNALING_PATHWAY
IL19	GOBP_EXTRINSIC_APOPTOTIC_SIGNALING_PATHWAY
SFRP2	GOBP_EXTRINSIC_APOPTOTIC_SIGNALING_PATHWAY
PF4	GOBP_EXTRINSIC_APOPTOTIC_SIGNALING_PATHWAY
TLR3	GOBP_EXTRINSIC_APOPTOTIC_SIGNALING_PATHWAY
GFRAL	GOBP_EXTRINSIC_APOPTOTIC_SIGNALING_PATHWAY
FGG	GOBP_EXTRINSIC_APOPTOTIC_SIGNALING_PATHWAY
GATA1	GOBP_EXTRINSIC_APOPTOTIC_SIGNALING_PATHWAY
LTB	GOBP_EXTRINSIC_APOPTOTIC_SIGNALING_PATHWAY
IL4	GOBP_EXTRINSIC_APOPTOTIC_SIGNALING_PATHWAY
AGTR2	GOBP_EXTRINSIC_APOPTOTIC_SIGNALING_PATHWAY
MIR198	GOBP_EXTRINSIC_APOPTOTIC_SIGNALING_PATHWAY
C8orf44-SGK3	GOBP_EXTRINSIC_APOPTOTIC_SIGNALING_PATHWAY
BAD	GOBP_EXTRINSIC_APOPTOTIC_SIGNALING_PATHWAY_VIA_DEATH_DOMAIN_RECEPTORS
CASP10	GOBP_EXTRINSIC_APOPTOTIC_SIGNALING_PATHWAY_VIA_DEATH_DOMAIN_RECEPTORS
CFLAR	GOBP_EXTRINSIC_APOPTOTIC_SIGNALING_PATHWAY_VIA_DEATH_DOMAIN_RECEPTORS
BRCA1	GOBP_EXTRINSIC_APOPTOTIC_SIGNALING_PATHWAY_VIA_DEATH_DOMAIN_RECEPTORS
BID	GOBP_EXTRINSIC_APOPTOTIC_SIGNALING_PATHWAY_VIA_DEATH_DOMAIN_RECEPTORS
CASP8	GOBP_EXTRINSIC_APOPTOTIC_SIGNALING_PATHWAY_VIA_DEATH_DOMAIN_RECEPTORS
[truncated: 5,287 more rows]
